# Supplementary material for: A Novel Allele in the Promoter of Wx Decreases Gene Expression and Confers Lower Apparent Amylose Contents in Japonica Rice (Oryza sativa L.)
Source: Plants (Basel). 2024 Mar 6;13(5):745. doi: 10.3390/plants13050745 (PMC10935340; doi:10.3390/plants13050745)
Supplement: Supplementary file 1 [file plants-13-00745-s001.zip › Table S1.xlsx]

## Sheet: Wx-pro-japonica-Hap1
Table S1. The list of variety with different haplotypes.
JAPONICA NIPPONBARE POSITIONS	ASSAY ID	ACCESSION	SUBPOPULATION	1764100	1764178	1765407
M 102::IRGC 76307-1::[IRIS 313-8502]	IRIS 313-8502	IRGC 125620	temp	C	A	G
CHUNG YI::IRGC 1427-1::[IRIS 313-9233]	IRIS 313-9233	IRGC 125709	temp	C	A	G
IAS 22-8 PALMAR::IRGC 26058-1::[IRIS 313-10967]	IRIS 313-10967	IRGC 128315	temp	C	A	G
CI 9498::IRGC 2134-1::[IRIS 313-9410]	IRIS 313-9410	IRGC 125712	temp	C	A	G
ALEXANDROS::GERVEX 1678-C1::[IRIS 313-8209]	IRIS 313-8209	IRGC 121962	trop	C	A	G
GOOLARAH::GERVEX 500-C1::[IRIS 313-8074]	IRIS 313-8074	IRGC 122067	trop	C	A	G
IR 68704-145-1-1-B::C1::[IRIS 313-7907]	IRIS 313-7907	IRGC 122108	trop	C	A	G
GAOLIQIU::[B023]	B023	IRGC 135891	temp	C	A	G
7507-137::IRGC 40081-1::[IRIS 313-9438]	IRIS 313-9438	IRGC 121242	temp	C	A	G
HWANGJO::IRGC 55547-1::[IRIS 313-9379]	IRIS 313-9379	IRGC 125768	temp	C	A	G
TAICHUNG 179::IRGC 85-1::[IRIS 313-9702]	IRIS 313-9702	IRGC 125910	temp	C	A	G
WA BANG::IRGC 19880-1::[IRIS 313-9890]	IRIS 313-9890	IRGC 125934	temp	C	A	G
ROCCA::IRGC 50351-1::[IRIS 313-9937]	IRIS 313-9937	IRGC 125888	temp	C	A	G
HEUKSANJO::IRGC 55536-1::[IRIS 313-9974]	IRIS 313-9974	IRGC 125761	temp	C	A	G
SUWEON 295::IRGC 58368-1::[IRIS 313-9996]	IRIS 313-9996	IRGC 126990	temp	C	A	G
DACHEONGBYEO::IRGC 72533-1::[IRIS 313-10059]	IRIS 313-10059	IRGC 125717	temp	C	A	G
KALIN::IRGC 77312-1::[IRIS 313-10089]	IRIS 313-10089	IRGC 125791	temp	C	A	G
MAEKJO::IRGC 77666-1::[IRIS 313-10097]	IRIS 313-10097	IRGC 125830	temp	C	A	G
MOLO::IRGC 81603-1::[IRIS 313-10111]	IRIS 313-10111	IRGC 125843	japx	C	A	G
DAN YAN NUO::IRGC 4860-1::[IRIS 313-8481]	IRIS 313-8481	IRGC 126198	temp	C	A	G
ESTRELA A::IRGC 72918-1::[IRIS 313-10061]	IRIS 313-10061	IRGC 125733	japx	C	A	G
GIOVANNI MARCHETTI::GERVEX 62-C1::[IRIS 313-8026]	IRIS 313-8026	IRGC 122056	temp	C	A	G
GRITNA::GERVEX 71-C1::[IRIS 313-8029]	IRIS 313-8029	IRGC 122073	japx	C	A	G
IBO 400::GERVEX 943-C1::[IRIS 313-8118]	IRIS 313-8118	IRGC 122085	temp	C	A	G
HAREM::GERVEX 929-C1::[IRIS 313-8116]	IRIS 313-8116	IRGC 122077	japx	C	A	G
ROXANI::GERVEX 1686-C1::[IRIS 313-8216]	IRIS 313-8216	IRGC 122222	temp	C	A	G
SETTANTUNO::GERVEX 1279-C1::[IRIS 313-8142]	IRIS 313-8142	IRGC 122249	temp	C	A	G
SMERALDO::GERVEX 138-C1::[IRIS 313-8052]	IRIS 313-8052	IRGC 122253	temp	C	A	G
FRANCES::GERVEX 527-C1::[IRIS 313-8087]	IRIS 313-8087	IRGC 122051	temp	C	A	G
VALTEJO::GERVEX 1355-C1::[IRIS 313-8151]	IRIS 313-8151	IRGC 122273	temp	C	A	G
MESTRE::GERVEX 1082-C1::[IRIS 313-8121]	IRIS 313-8121	IRGC 122169	japx	C	A	G
PIEMONTE::GERVEX 81-C1::[IRIS 313-8032]	IRIS 313-8032	IRGC 122202	temp	C	A	G
SAEDINENIE::GERVEX 1255-C1::[IRIS 313-8135]	IRIS 313-8135	IRGC 121818	temp	C	A	G
RUBINO::GERVEX 80-C1::[IRIS 313-8031]	IRIS 313-8031	IRGC 122230	japx	C	A	G
CENTURY PATNA::GERVEX 477-C1::[IRIS 313-8072]	IRIS 313-8072	IRGC 122002	trop	C	A	G
SANDOCA::GERVEX 1262-C1::[IRIS 313-8139]	IRIS 313-8139	IRGC 122240	japx	C	A	G
62667::C1::[IRIS 313-7838]	IRIS 313-7838	IRGC 121949	trop	C	A	G
CIRAD 403::GERVEX 9039-C1::[IRIS 313-7863]	IRIS 313-7863	IRGC 122014	trop	C	A	G
IRAT 104::C1::[IRIS 313-7912]	IRIS 313-7912	IRGC 122114	trop	C	A	G
IR 71524-44-1-1::C1::[IRIS 313-8010]	IRIS 313-8010	IRGC 122109	trop	C	A	G
CALENDAL::GERVEX 1516-C1::[IRIS 313-8166]	IRIS 313-8166	IRGC 121995	japx	C	A	G
DELTA::GERVEX 1519-C1::[IRIS 313-8167]	IRIS 313-8167	IRGC 122303	japx	C	A	G
FEI ZHAO 12::IRGC 62683-1::[IRIS 313-11651]	IRIS 313-11651	IRGC 128291	temp	C	A	G
MA SHE 8::IRGC 62750-1::[IRIS 313-11653]	IRIS 313-11653	IRGC 128384	temp	C	A	G
ZUIHOU::IRGC 66982-1::[IRIS 313-11725]	IRIS 313-11725	IRGC 128514	temp	C	A	G
PEI ZAO 15::IRGC 75247-1::[IRIS 313-11931]	IRIS 313-11931		temp	C	A	G
ITA 131::IRGC 80025-1::[IRIS 313-12021]	IRIS 313-12021	IRGC 131992	trop	C	A	G
GINMASARI::IRGC 242-1::[IRIS 313-10430]	IRIS 313-10430	IRGC 128299	temp	C	A	G
KINUGASAWASE::IRGC 2609-1::[IRIS 313-10469]	IRIS 313-10469	IRGC 128347	temp	C	A	G
AIKAWA 44::IRGC 7676-1::[IRIS 313-10567]	IRIS 313-10567	IRGC 128212	temp	C	A	G
OITA MII 120::IRGC 7696-1::[IRIS 313-10568]	IRIS 313-10568	IRGC 128414	temp	C	A	G
CHUSEI HONEN::IRGC 7777-1::[IRIS 313-10570]	IRIS 313-10570	IRGC 128263	temp	C	A	G
DEWAMINORI::IRGC 12743-1::[IRIS 313-10677]	IRIS 313-10677	IRGC 128277	temp	C	A	G
SSAL BYEO::IRGC 19867-2::[IRIS 313-10838]	IRIS 313-10838	IRGC 132370	temp	C	A	G
K 113::IRGC 34107-1::[IRIS 313-11155]	IRIS 313-11155	IRGC 128326	temp	C	A	G
7516-14::IRGC 40090-3::[IRIS 313-11246]	IRIS 313-11246	IRGC 132271	temp	C	A	G
SANSUIJIN::[B002]	B002	IRGC 136041	temp	C	A	G
QIUGUANGTENGXI 104::[B004]	B004	IRGC 136031	temp	C	A	G
WANSHI::[B005]	B005	IRGC 136067	temp	C	A	G
QIUTIANXIAOTING::[B046]	B046	IRGC 136032	temp	C	A	G
LIAOGENG 287::[B122]	B122		temp	C	A	G
HUHUI 628::[B144]	B144		japx	C	A	G
SHUIYUAN 300LI::[B160]	B160		temp	C	A	G
QINGJINZAOSHENG::[B167]	B167	IRGC 136029	temp	C	A	G
QINGNUO KYOHATAMOCHI::[B183]	B183	IRGC 136030	temp	C	A	G
WUZIDUI::[B218]	B218		temp	C	A	G
ZHONGHUA 8::[B235]	B235		temp	C	A	G
JINDAO 1::[B236]	B236	IRGC 135957	temp	C	A	G
GIZA14::[CX111]	CX111	IRGC 135894	trop	C	A	G
WUDADAOZHONG::[CX116]	CX116	IRGC 136070	temp	C	A	G
AP423::[CX132]	CX132	IRGC 135830	trop	C	A	G
NIPPONBARE::[CX140]	CX140	IRGC 136196	temp	C	A	G
AI YEH LU::[CX142]	CX142	IRGC 135823	japx	C	A	G
CHENNONG 89366::[CX213]	CX213		temp	C	A	G
IRAT109::[CX220]	CX220	IRGC 135941	trop	C	A	G
MR19::[CX317]	CX317	IRGC 135992	temp	C	A	G
HEXI 41::[CX344]	CX344		temp	C	A	G
YUNGENG 23::[CX345]	CX345		temp	C	A	G
WUYUGENG 20::[CX350]	CX350		temp	C	A	G
053A-3::[CX351]	CX351	IRGC 135811	temp	C	A	G
CAU2::[CX354]	CX354	IRGC 135861	japx	C	A	G
YANDAO 9::[CX380]	CX380		temp	C	A	G
JINYUAN 85::[CX389]	CX389	IRGC 135960	temp	C	A	G
YJ30::[CX391]	CX391	IRGC 136079	temp	C	A	G
DIANGENG::[CX47]	CX47	IRGC 135879	temp	C	A	G
TONGNIAN 1::[CX534]	CX534	IRGC 136059	temp	C	A	G
ZHONGCHAO 123::[CX57]	CX57		temp	C	A	G
GIZA159::[CX58]	CX58	IRGC 135895	temp	C	A	G
CX578::[CX578]	CX578		temp	C	A	G

## Sheet: Wx-pro-japonica-Hap2
JAPONICA NIPPONBARE POSITIONS	ASSAY ID	ACCESSION	SUBPOPULATION	1764100	1764178	1765407
YUNLU 102::[CX355]	CX355	IRGC 136085	trop	C	G	G
YUNLU 103::[CX359]	CX359		trop	C	G	G
NERICA 2::[CX372]	CX372	IRGC 136001	trop	C	G	G
NERICA 1::[CX371]	CX371	IRGC 136000	trop	C	G	G
PARAY QIKUG KABAYUH::IRGC 8059-1::[IRIS 313-10578]	IRIS 313-10578	IRGC 132028	trop	C	G	G
571::IRGC 48493-1::[IRIS 313-8872]	IRIS 313-8872	IRGC 125630	japx	C	G	G
REXMONT::GERVEX 1669-C1::[IRIS 313-8202]	IRIS 313-8202	IRGC 122216	trop	C	G	G
FORTUNA BLANCO (SAN MARCOS)::IRGC 50764-1::[IRIS 313-11434]	IRIS 313-11434	IRGC 127370	trop	C	G	G
L 205::GERVEX 1659-C1::[IRIS 313-8192]	IRIS 313-8192	IRGC 122144	trop	C	G	G
WIR 884::IRGC 51591-1::[IRIS 313-9961]	IRIS 313-9961	IRGC 125939	temp	C	G	G
CA ONG (WHITE)::IRGC 47174-1::[IRIS 313-11380]	IRIS 313-11380	IRGC 128253	trop	C	G	G
FORTUNA COLORADO::IRGC 703-1::[IRIS 313-10444]	IRIS 313-10444	IRGC 127371	trop	C	G	G
HAOGELAO::[CX367]	CX367		trop	C	G	G
DA DAO TOU::IRGC 59499-1::[IRIS 313-9725]	IRIS 313-9725	IRGC 125718	temp	C	G	G
BUAGKOG::IRGC 74318-1::[IRIS 313-11913]	IRIS 313-11913	IRGC 128245	trop	C	G	G
RAMADITRA::IRGC 97124-1::[IRIS 313-12279]	IRIS 313-12279	IRGC 132296	trop	C	G	G
KANU DAM::IRGC 29755-1::[IRIS 313-9249]	IRIS 313-9249	IRGC 125794	temp	C	G	G
CNA 7\BO\1\1>33-13-6-1::C1::[IRIS 313-7866]	IRIS 313-7866	IRGC 122018	trop	C	G	G
FI LAI FENG::IRGC 7288-1::[IRIS 313-10559]	IRIS 313-10559	IRGC 127369	temp	C	G	G
BUSIYETAN::IRGC 11205-1::[IRIS 313-10644]	IRIS 313-10644	IRGC 128249	trop	C	G	G
PADI ADONG DUMARAT::IRGC 14356-1::[IRIS 313-10703]	IRIS 313-10703	IRGC 128418	trop	C	G	G
SIDJERO GUNDIL::IRGC 18829-2::[IRIS 313-10816]	IRIS 313-10816	IRGC 128164	trop	C	G	G
PEUTEUJ::IRGC 18484-1::[IRIS 313-10802]	IRIS 313-10802		trop	C	G	G
YANGKENUO::[B101]	B101		temp	C	G	G
LONGHUAMAOHU::[B204]	B204		temp	C	G	G
GERDEH::[IRIS 313-8256]	IRIS 313-8256	IRGC 117474	japx	C	G	G
BLICCA::IRGC 47151-1::[IRIS 313-8356]	IRIS 313-8356	IRGC 126188	trop	C	G	G
B 6144-MR-6-0-0::IRGC 117371-1::[IRIS 313-10336]	IRIS 313-10336		trop	C	G	G
CALIFORNIA BELLE::IRGC 66836-1::[IRIS 313-8923]	IRIS 313-8923	IRGC 125693	trop	C	G	G
CALROSE 76::IRGC 34275-1::[IRIS 313-8669]	IRIS 313-8669	IRGC 125604	japx	C	G	G
KATY::IRGC 77140-1::[IRIS 313-8285]	IRIS 313-8285	IRGC 125614	trop	C	G	G
BLUEBONNET::IRGC 1799-1::[IRIS 313-8960]	IRIS 313-8960	IRGC 125688	trop	C	G	G
BLUE BELLE::IRGC 51125-1::[IRIS 313-9491]	IRIS 313-9491	IRGC 125685	trop	C	G	G
SANGOKU::IRGC 74518-1::[IRIS 313-10075]	IRIS 313-10075	IRGC 125895	trop	C	G	G
TEXAS PATNA::IRGC 1797-1::[IRIS 313-8803]	IRIS 313-8803	IRGC 126283	trop	C	G	G
BOCAO::IRGC 50384-1::[IRIS 313-8431]	IRIS 313-8431	IRGC 127071	trop	C	G	G
PLUS::GERVEX 122-C1::[IRIS 313-8046]	IRIS 313-8046	IRGC 122205	trop	C	G	G
DELLMONT::GERVEX 1647-C1::[IRIS 313-8180]	IRIS 313-8180	IRGC 122035	trop	C	G	G
GANIGI::IRGC 48698-C1::[IRIS 313-7883]	IRIS 313-7883	IRGC 122052	trop	C	G	G
GOGO::IRGC 43390-C1::[IRIS 313-7885]	IRIS 313-7885	IRGC 122063	trop	C	G	G
CT 13582-15-5-M::C1::[IRIS 313-7868]	IRIS 313-7868	IRGC 122021	trop	C	G	G
91 UPLA::GERVEX 155-C1::[IRIS 313-8058]	IRIS 313-8058	IRGC 121958	trop	C	G	G
DINORADO::IRGC 52893-1::[IRIS 313-11465]	IRIS 313-11465	IRGC 128280	trop	C	G	G
KINTOMAN (TOD DOY)::IRGC 53146-1::[IRIS 313-11473]	IRIS 313-11473	IRGC 132004	trop	C	G	G
ANENOE::IRGC 54140-1::[IRIS 313-11495]	IRIS 313-11495	IRGC 128217	trop	C	G	G
BALU PRIA::IRGC 54158-1::[IRIS 313-11496]	IRIS 313-11496	IRGC 131969	trop	C	G	G
WAGASAN (RED)::IRGC 55404-1::[IRIS 313-11511]	IRIS 313-11511	IRGC 127890	trop	C	G	G
MALAGKIT (PINELIPE)::IRGC 67444-1::[IRIS 313-11736]	IRIS 313-11736	IRGC 127595	trop	C	G	G
KALINDIG::IRGC 78968-1::[IRIS 313-11994]	IRIS 313-11994	IRGC 131996	trop	C	G	G
PINUTYUKAN::IRGC 78995-1::[IRIS 313-11995]	IRIS 313-11995	IRGC 136101	trop	C	G	G
BUYAN::IRGC 81440-1::[IRIS 313-12045]	IRIS 313-12045		trop	C	G	G
GINAYANGGANG::IRGC 87131-1::[IRIS 313-12144]	IRIS 313-12144	IRGC 136099	trop	C	G	G
SALAZANA::IRGC 97219-1::[IRIS 313-12281]	IRIS 313-12281	IRGC 128457	trop	C	G	G
CATIBOS::IRGC 3762-1::[IRIS 313-10485]	IRIS 313-10485	IRGC 127248	trop	C	G	G
IFUGAO RICE::IRGC 8052-1::[IRIS 313-10577]	IRIS 313-10577	IRGC 128318	trop	C	G	G
PARAY KINARABAW::IRGC 8083-1::[IRIS 313-10580]	IRIS 313-10580	IRGC 127718	trop	C	G	G
QINOGNAS::IRGC 8135-1::[IRIS 313-10582]	IRIS 313-10582	IRGC 128440	trop	C	G	G
TSAO SIAO PEH TAO::IRGC 8265-2::[IRIS 313-10583]	IRIS 313-10583	IRGC 128194	temp	C	G	G
LENKIBE-N::IRGC 11216-1::[IRIS 313-10645]	IRIS 313-10645	IRGC 128359	trop	C	G	G
SERAJU::IRGC 16565-1::[IRIS 313-10743]	IRIS 313-10743	IRGC 128465	trop	C	G	G
7 AC::IRGC 14860-2::[IRIS 313-10711]	IRIS 313-10711	IRGC 132314	trop	C	G	G
GANDAMANA::IRGC 17593-2::[IRIS 313-10770]	IRIS 313-10770	IRGC 128042	trop	C	G	G
GOGO RAJAPAN::IRGC 17666-2::[IRIS 313-10771]	IRIS 313-10771		trop	C	G	G
KABADOKA::IRGC 17775-2::[IRIS 313-10776]	IRIS 313-10776	IRGC 132343	trop	C	G	G
MELIK::IRGC 18238-2::[IRIS 313-10793]	IRIS 313-10793	IRGC 132257	trop	C	G	G
MENDUNGAN::IRGC 18245-1::[IRIS 313-10794]	IRIS 313-10794	IRGC 127624	trop	C	G	G
NOGO BELE 2::IRGC 18328-2::[IRIS 313-10798]	IRIS 313-10798	IRGC 135640	trop	C	G	G
PARE BUWUN::IRGC 18456-2::[IRIS 313-10801]	IRIS 313-10801	IRGC 132378	trop	C	G	G
SIDJANGGUK::IRGC 18826-2::[IRIS 313-10815]	IRIS 313-10815	IRGC 135632	trop	C	G	G
BINARITOS::IRGC 19391-1::[IRIS 313-10827]	IRIS 313-10827	IRGC 128242	trop	C	G	G
IKOGAN::IRGC 19412-1::[IRIS 313-10828]	IRIS 313-10828	IRGC 128319	trop	C	G	G
INAMBOG::IRGC 19415-1::[IRIS 313-10829]	IRIS 313-10829	IRGC 128320	trop	C	G	G
MALANDI 2::IRGC 19454-2::[IRIS 313-10831]	IRIS 313-10831	IRGC 132355	trop	C	G	G
ARC 10028::IRGC 20656-2::[IRIS 313-10853]	IRIS 313-10853	IRGC 132239	japx	C	G	G
BULAK::IRGC 24884-1::[IRIS 313-10945]	IRIS 313-10945	IRGC 128247	trop	C	G	G
MANGGE::IRGC 25019-1::[IRIS 313-10946]	IRIS 313-10946	IRGC 128380	trop	C	G	G
LANDEO::IRGC 27164-1::[IRIS 313-10999]	IRIS 313-10999	IRGC 127550	trop	C	G	G
LALANGIT::IRGC 28715-1::[IRIS 313-11046]	IRIS 313-11046		trop	C	G	G
LANNAB::IRGC 26936-2::[IRIS 313-10993]	IRIS 313-10993	IRGC 132349	trop	C	G	G
PANGETAN::IRGC 26942-1::[IRIS 313-10994]	IRIS 313-10994	IRGC 135783	trop	C	G	G
B 106::IRGC 31352-1::[IRIS 313-11109]	IRIS 313-11109	IRGC 128231	trop	C	G	G
KHUDWANI ACC 202::IRGC 34154-1::[IRIS 313-11156]	IRIS 313-11156	IRGC 127522	japx	C	G	G
PADI RENDAH::IRGC 43515-1::[IRIS 313-11313]	IRIS 313-11313	IRGC 128420	trop	C	G	G
ZAOSHUNONGHU 6::[B152]	B152		temp	C	G	G
TAIDONGLUDAO::[B196]	B196		trop	C	G	G
KINANDANGPATONG::[CX248]	CX248	IRGC 135970	trop	C	G	G
IAC3::[CX262]	CX262	IRGC 135912	trop	C	G	G
INIA TACUARI::G1::[IRIS 313-15907]	IRIS 313-15907	IRGC 126959	trop	C	G	G
CYPRESS::IRTP 19532-G1::[IRIS 313-15910]	IRIS 313-15910	IRGC 126956	trop	C	G	G
WANICA::IRGC 3394-1::[IRIS 313-9519]	IRIS 313-9519	IRGC 125936	trop	C	G	G
BOTOHAVANA MENA::IRGC 69349-1::[IRIS 313-10041]	IRIS 313-10041	IRGC 126049	trop	C	G	G
MINATANDA::IRGC 74613-1::[IRIS 313-8594]	IRIS 313-8594		trop	C	G	G
TSCHINANANGKA::IRGC 64935-1::[IRIS 313-9048]	IRIS 313-9048	IRGC 125930	subtrop	C	G	G
DAGPA MRAS::IRGC 62166-1::[IRIS 313-8486]	IRIS 313-8486	IRGC 127043	subtrop	C	G	G
MURASAHITSUTSURI::IRGC 2493-1::[IRIS 313-9769]	IRIS 313-9769	IRGC 125846	temp	C	G	G
TEBONNET::IRGC 66760-1::[IRIS 313-8434]	IRIS 313-8434	IRGC 125625	trop	C	G	G
MANDASHERPO::IRGC 64913-1::[IRIS 313-8519]	IRIS 313-8519	IRGC 125995	subtrop	C	G	G
JANA (NAM)::IRGC 64897-1::[IRIS 313-8815]	IRIS 313-8815	IRGC 125780	subtrop	C	G	G
KAMNAM::IRGC 64902-1::[IRIS 313-8857]	IRIS 313-8857	IRGC 125793	subtrop	C	G	G
LAYANDABU::IRGC 25214-1::[IRIS 313-9129]	IRIS 313-9129	IRGC 125820	trop	C	G	G
ARC 11359::IRGC 21348-1::[IRIS 313-9176]	IRIS 313-9176	IRGC 125639	japx	C	G	G
KINANDANG BUSIKSIK::IRGC 74607-1::[IRIS 313-9389]	IRIS 313-9389	IRGC 126982	trop	C	G	G
INGSA BELANAK::IRGC 43402-1::[IRIS 313-9405]	IRIS 313-9405	IRGC 126059	trop	C	G	G
B 505 A 1-28-7-1-2::IRGC 6741-1::[IRIS 313-9452]	IRIS 313-9452	IRGC 125661	trop	C	G	G
DAGPA BARA::IRGC 64887-1::[IRIS 313-9529]	IRIS 313-9529	IRGC 125720	subtrop	C	G	G
VEGOLD::IRGC 7756-1::[IRIS 313-9550]	IRIS 313-9550	IRGC 125932	trop	C	G	G
GOGOWIERIE::IRGC 14791-1::[IRIS 313-9851]	IRIS 313-9851	IRGC 126977	trop	C	G	G
NAM ROO::IRGC 66996-1::[IRIS 313-10176]	IRIS 313-10176	IRGC 125848	subtrop	C	G	G
SAWAH::IRGC 71612-1::[IRIS 313-8279]	IRIS 313-8279	IRGC 126086	trop	C	G	G
PIKTO MAMAS::IRGC 18487-1::[IRIS 313-8436]	IRIS 313-8436	IRGC 126307	trop	C	G	G
ONOY::IRGC 55418-1::[IRIS 313-8572]	IRIS 313-8572	IRGC 126037	trop	C	G	G
ANGKARONG::IRGC 71493-1::[IRIS 313-9050]	IRIS 313-9050	IRGC 127070	trop	C	G	G
PAMPANGON (H)::IRGC 60392-1::[IRIS 313-9568]	IRIS 313-9568	IRGC 126346	trop	C	G	G
BALINGMI::IRGC 62156-1::[IRIS 313-8637]	IRIS 313-8637	IRGC 126179	subtrop	C	G	G
LOHAMBITRO::IRGC 69857-1::[IRIS 313-9742]	IRIS 313-9742	IRGC 127080	trop	C	G	G
LORD::GERVEX 127-C1::[IRIS 313-8049]	IRIS 313-8049	IRGC 122150	japx	C	G	G
GRALDO::GERVEX 108-C1::[IRIS 313-8041]	IRIS 313-8041	IRGC 122071	japx	C	G	G
DREW::GERVEX 1650-C1::[IRIS 313-8183]	IRIS 313-8183	IRGC 122304	trop	C	G	G
IRAT 234::C1::[IRIS 313-7922]	IRIS 313-7922	IRGC 122119	trop	C	G	G
VARY MADINIKA 3566::GERVEX 8448-C1::[IRIS 313-7994]	IRIS 313-7994	IRGC 122277	trop	C	G	G
IC 25690::IRGC 53973-1::[IRIS 313-11494]	IRIS 313-11494	IRGC 128317	subtrop	C	G	G
PADI UDANG::IRGC 54295-1::[IRIS 313-11499]	IRIS 313-11499	IRGC 132024	trop	C	G	G
MARIA GAKIT::IRGC 57070-1::[IRIS 313-11532]	IRIS 313-11532	IRGC 132016	trop	C	G	G
J 6 IR 438 (WC 694)::IRGC 57599-1::[IRIS 313-11537]	IRIS 313-11537	IRGC 127446	trop	C	G	G
HEI TOU HONG::IRGC 59595-1::[IRIS 313-11574]	IRIS 313-11574	IRGC 128307	temp	C	G	G
LUAN DAO::IRGC 59762-1::[IRIS 313-11578]	IRIS 313-11578	IRGC 128370	temp	C	G	G
BURI BURING::IRGC 64174-1::[IRIS 313-11673]	IRIS 313-11673	IRGC 128248	trop	C	G	G
SHANGYIPA::IRGC 64928-1::[IRIS 313-11691]	IRIS 313-11691	IRGC 128467	subtrop	C	G	G
FAN GENG 6::IRGC 70243-1::[IRIS 313-11800]	IRIS 313-11800	IRGC 136098	temp	C	G	G
KOMPIT::IRGC 73716-1::[IRIS 313-11903]	IRIS 313-11903	IRGC 128351	trop	C	G	G
TINAROH::IRGC 73874-1::[IRIS 313-11907]	IRIS 313-11907	IRGC 128486	trop	C	G	G
GILINGAN MARANGRAS::IRGC 75213-1::[IRIS 313-11929]	IRIS 313-11929	IRGC 127385	trop	C	G	G
BWANGA MOUI::IRGC 76262-1::[IRIS 313-11946]	IRIS 313-11946		trop	C	G	G
TINOLDO MARANGRAS::IRGC 81758-1::[IRIS 313-12051]	IRIS 313-12051	IRGC 128487	trop	C	G	G
BABELIONG::IRGC 82688-1::[IRIS 313-12070]	IRIS 313-12070	IRGC 127198	trop	C	G	G
LU TAO 2::IRGC 1175-1::[IRIS 313-10453]	IRIS 313-10453	IRGC 128371	japx	C	G	G
MOROPOTOL::IRGC 3909-1::[IRIS 313-10489]	IRIS 313-10489	IRGC 127630	trop	C	G	G
RL GOPHER::IRGC 6934-2::[IRIS 313-10552]	IRIS 313-10552	IRGC 128150	trop	C	G	G
SENG CHUI LIN::IRGC 7313-1::[IRIS 313-10562]	IRIS 313-10562	IRGC 128463	japx	C	G	G
P PEY SIQAT::IRGC 8129-1::[IRIS 313-10581]	IRIS 313-10581	IRGC 127741	trop	C	G	G
RACION 1::IRGC 11340-1::[IRIS 313-10649]	IRIS 313-10649	IRGC 127758	trop	C	G	G
SIKEP BATU::IRGC 13514-2::[IRIS 313-10689]	IRIS 313-10689	IRGC 128165	trop	C	G	G
B 6311 A 5553-16-2::IRGC 14541-1::[IRIS 313-10708]	IRIS 313-10708	IRGC 128233	trop	C	G	G
PINDE GOGO WIERIE::IRGC 14795-2::[IRIS 313-10710]	IRIS 313-10710	IRGC 128135	trop	C	G	G
SIPON::IRGC 16570-1::[IRIS 313-10744]	IRIS 313-10744	IRGC 127811	trop	C	G	G
SLOBOK::IRGC 16571-1::[IRIS 313-10745]	IRIS 313-10745	IRGC 127818	trop	C	G	G
O. SATIVA::IRGC 16898-1::[IRIS 313-10752]	IRIS 313-10752	IRGC 128415	trop	C	G	G
BALIK SEMAH::IRGC 17201-2::[IRIS 313-10761]	IRIS 313-10761	IRGC 127984	trop	C	G	G
MOLOG::IRGC 18282-1::[IRIS 313-10796]	IRIS 313-10796	IRGC 128390	trop	C	G	G
PAE ONGGA::IRGC 18418-1::[IRIS 313-10799]	IRIS 313-10799	IRGC 127704	trop	C	G	G
SLAMET::IRGC 18900-1::[IRIS 313-10817]	IRIS 313-10817	IRGC 135796	trop	C	G	G
INAPORAONAN::IRGC 19418-1::[IRIS 313-10830]	IRIS 313-10830	IRGC 127429	trop	C	G	G
IARI 11387::IRGC 19573-1::[IRIS 313-10834]	IRIS 313-10834	IRGC 128314	subtrop	C	G	G
ARC 11281::IRGC 21283-1::[IRIS 313-10862]	IRIS 313-10862	IRGC 127135	japx	C	G	G
ARC 11768::IRGC 21630-1::[IRIS 313-10870]	IRIS 313-10870	IRGC 131966	subtrop	C	G	G
ARC 12493::IRGC 22098-1::[IRIS 313-10884]	IRIS 313-10884	IRGC 128225	subtrop	C	G	G
ARC 12655::IRGC 22226-2::[IRIS 313-10886]	IRIS 313-10886	IRGC 132240	subtrop	C	G	G
ARC 12861::IRGC 22395-1::[IRIS 313-10890]	IRIS 313-10890		subtrop	C	G	G
ARC 13156::IRGC 22514-1::[IRIS 313-10893]	IRIS 313-10893	IRGC 128226	subtrop	C	G	G
T Q QI QINYUHAYUHA::IRGC 23342-1::[IRIS 313-10918]	IRIS 313-10918	IRGC 135803	trop	C	G	G
PINIDWA QAN QIPUGO PINGKITAN::IRGC 23359-1::[IRIS 313-10919]	IRIS 313-10919	IRGC 127731	trop	C	G	G
PAKWALAN::IRGC 24156-1::[IRIS 313-10931]	IRIS 313-10931	IRGC 132025	trop	C	G	G
RENIK BELITI::IRGC 25648-1::[IRIS 313-10958]	IRIS 313-10958	IRGC 128450	trop	C	G	G
SUNGKAI::IRGC 25812-1::[IRIS 313-10960]	IRIS 313-10960	IRGC 132042	trop	C	G	G
PAE MEETO::IRGC 27254-1::[IRIS 313-11003]	IRIS 313-11003	IRGC 127918	trop	C	G	G
PAE SANGGULA::IRGC 27297-1::[IRIS 313-11004]	IRIS 313-11004	IRGC 128423	trop	C	G	G
GINATOS::IRGC 26876-1::[IRIS 313-10991]	IRIS 313-10991	IRGC 128298	trop	C	G	G
PILIT TAPUL::IRGC 26887-1::[IRIS 313-10992]	IRIS 313-10992	IRGC 127730	trop	C	G	G
KAYELI KUNING::IRGC 31974-1::[IRIS 313-11117]	IRIS 313-11117	IRGC 127502	trop	C	G	G
KHAW KAR 13::IRGC 36711-1::[IRIS 313-11195]	IRIS 313-11195	IRGC 128344	subtrop	C	G	G
CICIH KAPUK::IRGC 43377-1::[IRIS 313-11311]	IRIS 313-11311	IRGC 135745	trop	C	G	G
MAS::IRGC 48758-1::[IRIS 313-11396]	IRIS 313-11396	IRGC 128385	trop	C	G	G
TAMBU::IRGC 48932-1::[IRIS 313-11397]	IRIS 313-11397	IRGC 132044	trop	C	G	G
SINAPLED::IRGC 50402-1::[IRIS 313-11424]	IRIS 313-11424	IRGC 127807	trop	C	G	G
BAIGEDAO::[B162]	B162		temp	C	G	G
AZUCENA::[CX151]	CX151	IRGC 117264	trop	C	G	G
YUAN JING 7::[CX16]	CX16		temp	C	G	G
NONGLINNUO::[CX285]	CX285	IRGC 136010	trop	C	G	G
SITORU::IRGC 66669-1::[IRIS 313-8664]	IRIS 313-8664		trop	C	G	G
INITLOG DALAG::IRGC 67436-1::[IRIS 313-9616]	IRIS 313-9616	IRGC 127051	trop	C	G	G
TAKAO MOCHI::IRGC 2564-1::[IRIS 313-9081]	IRIS 313-9081	IRGC 125915	temp	C	G	G
GUO DI HEI::IRGC 72697-1::[IRIS 313-10196]	IRIS 313-10196		trop	C	G	G
RIKUTO KEMOCHI::[IRIS 313-9523]	IRIS 313-9523	IRGC 117569	japx	C	G	G
BOND::IRGC 66755-1::[IRIS 313-8339]	IRIS 313-8339	IRGC 125603	trop	C	G	G
RIKUTO NORIN MOCHI 20::IRGC 410-1::[IRIS 313-8400]	IRIS 313-8400	IRGC 125622	trop	C	G	G
SKY BONNET::IRGC 66759-1::[IRIS 313-8976]	IRIS 313-8976	IRGC 125902	trop	C	G	G
AGUYOD::IRGC 67423-1::[IRIS 313-9423]	IRIS 313-9423	IRGC 125635	trop	C	G	G
JAERAERYUKDO::IRGC 73053-1::[IRIS 313-10065]	IRIS 313-10065	IRGC 127055	trop	C	G	G
JEONBUKGUNGWEONNA::IRGC 73055-1::[IRIS 313-10067]	IRIS 313-10067	IRGC 125783	trop	C	G	G
YOSHINO MOCHI::IRGC 74550-1::[IRIS 313-10078]	IRIS 313-10078	IRGC 125947	trop	C	G	G
DANGO MOCHI::IRGC 74551-1::[IRIS 313-10079]	IRIS 313-10079	IRGC 125722	trop	C	G	G
HIRAKAWA OKUTE::IRGC 74554-1::[IRIS 313-10080]	IRIS 313-10080	IRGC 125762	trop	C	G	G
JOKJEBICHAL::IRGC 77663-1::[IRIS 313-10096]	IRIS 313-10096	IRGC 125787	japx	C	G	G
KENDINGA 5 (H)::IRGC 60310-1::[IRIS 313-8439]	IRIS 313-8439	IRGC 126220	trop	C	G	G
PADI SEPAH::IRGC 48803-1::[IRIS 313-8865]	IRIS 313-8865	IRGC 126345	trop	C	G	G
GOBYERNO::IRGC 47216-1::[IRIS 313-9929]	IRIS 313-9929	IRGC 127048	trop	C	G	G
RUBIDIO::GERVEX 146-C1::[IRIS 313-8053]	IRIS 313-8053	IRGC 122228	japx	C	G	G
GOLFO::GERVEX 118-C1::[IRIS 313-8044]	IRIS 313-8044	IRGC 122065	trop	C	G	G
BLUE BONNET::GERVEX 669-C1::[IRIS 313-8102]	IRIS 313-8102	IRGC 121984	trop	C	G	G
LACASSINE::GERVEX 1660-C1::[IRIS 313-8193]	IRIS 313-8193	IRGC 122146	trop	C	G	G
NIRA PRIETO::IRGC 51145-1::[IRIS 313-11439]	IRIS 313-11439	IRGC 127680	trop	C	G	G
NALA::IRGC 51247-1::[IRIS 313-11441]	IRIS 313-11441	IRGC 128399	trop	C	G	G
CARAWI::IRGC 52887-1::[IRIS 313-11464]	IRIS 313-11464	IRGC 128254	trop	C	G	G
DUNA AL::IRGC 71842-1::[IRIS 313-11851]	IRIS 313-11851	IRGC 135565	trop	C	G	G
P T Q QINDONAAL::IRGC 80410-1::[IRIS 313-12031]	IRIS 313-12031	IRGC 128437	trop	C	G	G
LITCHIKIANG::IRGC 7287-1::[IRIS 313-10558]	IRIS 313-10558	IRGC 128367	temp	C	G	G
BICCO BRANCO::IRGC 9478-1::[IRIS 313-10619]	IRIS 313-10619	IRGC 127225	trop	C	G	G
CERE KAWAT::IRGC 17401-2::[IRIS 313-10765]	IRIS 313-10765	IRGC 128010	trop	C	G	G
LENGGANG GENUK BULU::IRGC 18119-1::[IRIS 313-10789]	IRIS 313-10789	IRGC 132009	trop	C	G	G
SAMPANG KUNING::IRGC 18678-2::[IRIS 313-10809]	IRIS 313-10809	IRGC 128158	trop	C	G	G
PADI JALAI BELA::IRGC 44084-1::[IRIS 313-11329]	IRIS 313-11329	IRGC 127701	trop	C	G	G
MINANOK::IRGC 44637-2::[IRIS 313-11340]	IRIS 313-11340	IRGC 135639	trop	C	G	G
MUXIQIU::[B071]	B071		temp	C	G	G
MAGUZI::[B102]	B102		temp	C	G	G
HAN 502::[CX284]	CX284		japx	C	G	G
MANAUTHUKHA::[CX32]	CX32	IRGC 135980	japx	C	G	G
WAB 56-125::IRTP 19771-G1::[IRIS 313-15905]	IRIS 313-15905	IRGC 126969	trop	C	G	G
KOSAGI::IRGC 57692-1::[IRIS 313-8769]	IRIS 313-8769	IRGC 126225	trop	C	G	G
ARC 11430 B::IRGC 14567-1::[IRIS 313-8999]	IRIS 313-8999	IRGC 125640	subtrop	C	G	G
PANNITHI::IRGC 51049-1::[IRIS 313-9949]	IRIS 313-9949	IRGC 126078	trop	C	G	G
MAYBELLE::IRGC 78629-1::[IRIS 313-9363]	IRIS 313-9363	IRGC 125835	trop	C	G	G
LIMBAYAN::IRGC 71556-1::[IRIS 313-9558]	IRIS 313-9558	IRGC 126302	trop	C	G	G
RIMBUN::IRGC 43741-1::[IRIS 313-9239]	IRIS 313-9239	IRGC 126268	trop	C	G	G
BEUREUM MEULIT::IRGC 35563-1::[IRIS 313-8314]	IRIS 313-8314	IRGC 126047	trop	C	G	G
NONGLIMNA 1::IRGC 58347-1::[IRIS 313-9995]	IRIS 313-9995	IRGC 125857	trop	C	G	G
HOKURIKU 52::IRGC 72491-1::[IRIS 313-10056]	IRIS 313-10056	IRGC 125763	subtrop	C	G	G
CHUGOKU 68 HEN::IRGC 72514-1::[IRIS 313-10057]	IRIS 313-10057	IRGC 125707	temp	C	G	G
K 2 C 14::IRGC 68549-1::[IRIS 313-8277]	IRIS 313-8277	IRGC 126067	trop	C	G	G
BANJANG::IRGC 44069-1::[IRIS 313-8626]	IRIS 313-8626	IRGC 126045	trop	C	G	G
MOROFIN::IRGC 56698-1::[IRIS 313-8768]	IRIS 313-8768	IRGC 127060	trop	C	G	G
E WAWNG::IRGC 71140-1::[IRIS 313-8884]	IRIS 313-8884	IRGC 126134	subtrop	C	G	G
LASAT PUTIH::IRGC 44076-1::[IRIS 313-8955]	IRIS 313-8955	IRGC 126231	trop	C	G	G
KORR::IRGC 30751-1::[IRIS 313-9297]	IRIS 313-9297	IRGC 126155	trop	C	G	G
PULUTAN::IRGC 71596-1::[IRIS 313-9375]	IRIS 313-9375	IRGC 125877	trop	C	G	G
SIFARASI::IRGC 66644-1::[IRIS 313-9691]	IRIS 313-9691	IRGC 126311	trop	C	G	G
OWARI MOCHI::IRGC 74513-1::[IRIS 313-10073]	IRIS 313-10073	IRGC 125864	trop	C	G	G
SHINA MOCHI::IRGC 74523-1::[IRIS 313-10076]	IRIS 313-10076	IRGC 125900	trop	C	G	G
GAWICHAL::IRGC 77653-1::[IRIS 313-10094]	IRIS 313-10094	IRGC 125750	trop	C	G	G
PURAK SIRIBA::IRGC 71598-1::[IRIS 313-8381]	IRIS 313-8381	IRGC 126308	trop	C	G	G
BUE GA WA::IRGC 60824-1::[IRIS 313-8599]	IRIS 313-8599	IRGC 127041	subtrop	C	G	G
TRES MESES::IRGC 6464-1::[IRIS 313-8694]	IRIS 313-8694	IRGC 126010	trop	C	G	G
SIGAE::IRGC 66645-1::[IRIS 313-8998]	IRIS 313-8998		trop	C	G	G
SAHULO FACHE SOYO::IRGC 66630-1::[IRIS 313-9470]	IRIS 313-9470	IRGC 126310	trop	C	G	G
MANONGAZATO::IRGC 77876-1::[IRIS 313-10099]	IRIS 313-10099	IRGC 126303	trop	C	G	G
DAM::IRGC 23710-1::[IRIS 313-8580]	IRIS 313-8580	IRGC 126197	subtrop	C	G	G
KEREN FENHO::IRGC 56735-1::[IRIS 313-8687]	IRIS 313-8687	IRGC 126329	trop	C	G	G
CAROLINO BLANCO::IRGC 117249-1::[IRIS 313-10327]	IRIS 313-10327	IRGC 127042	trop	C	G	G
CIRAD 358::C1::[IRIS 313-7859]	IRIS 313-7859	IRGC 135521	subtrop	C	G	G
CUIABANA::IRTP 17401-C1::[IRIS 313-7870]	IRIS 313-7870	IRGC 122027	japx	C	G	G
DINORADO::IRTP 12568-C1::[IRIS 313-7876]	IRIS 313-7876		trop	C	G	G
IRAT 112::C1::[IRIS 313-7914]	IRIS 313-7914	IRGC 122115	trop	C	G	G
IRAT 335::C1::[IRIS 313-7924]	IRIS 313-7924	IRGC 122120	trop	C	G	G
CHA LOY OE::C1::[IRIS 313-7856]	IRIS 313-7856	IRGC 122004	subtrop	C	G	G
MITSANGANAHIJERY::GERVEX 8316-C1::[IRIS 313-7959]	IRIS 313-7959	IRGC 122172	trop	C	G	G
VARY LAVA 90::GERVEX 8254-C1::[IRIS 313-7992]	IRIS 313-7992	IRGC 122275	trop	C	G	G
MIUDO ROXO::IRGC 50517-1::[IRIS 313-11429]	IRIS 313-11429	IRGC 128388	trop	C	G	G
MONMINEUPLEU::IRGC 50873-1::[IRIS 313-11435]	IRIS 313-11435	IRGC 128392	trop	C	G	G
SAKAZELE (538)::IRGC 50880-1::[IRIS 313-11436]	IRIS 313-11436	IRGC 127779	trop	C	G	G
MARANHAO BRANCO::IRGC 50503-1::[IRIS 313-11428]	IRIS 313-11428	IRGC 128382	trop	C	G	G
XINTUAN HEI GU::IRGC 56159-1::[IRIS 313-11522]	IRIS 313-11522	IRGC 128505	japx	C	G	G
KOUINONEPOU::IRGC 56663-1::[IRIS 313-11524]	IRIS 313-11524	IRGC 132405	trop	C	G	G
FOSSA (GBE)::IRGC 56767-1::[IRIS 313-11526]	IRIS 313-11526	IRGC 128292	trop	C	G	G
GOLO::IRGC 56856-1::[IRIS 313-11527]	IRIS 313-11527	IRGC 128302	trop	C	G	G
PATIE ROUGE::IRGC 57686-1::[IRIS 313-11540]	IRIS 313-11540	IRGC 128428	trop	C	G	G
MANYALOJOPOIHUN::IRGC 63350-1::[IRIS 313-11658]	IRIS 313-11658	IRGC 128381	trop	C	G	G
TOBOHUN::IRGC 63433-1::[IRIS 313-11659]	IRIS 313-11659	IRGC 132047	trop	C	G	G
WULE DASIMA::IRGC 63450-1::[IRIS 313-11660]	IRIS 313-11660	IRGC 128503	trop	C	G	G
YAH YAW::IRGC 61359-1::[IRIS 313-11611]	IRIS 313-11611	IRGC 127898	trop	C	G	G
NAKPUI::IRGC 67594-1::[IRIS 313-11739]	IRIS 313-11739	IRGC 128398	trop	C	G	G
A 2-257::IRGC 68342-1::[IRIS 313-11755]	IRIS 313-11755	IRGC 131961	trop	C	G	G
K 2 C 45::IRGC 68552-1::[IRIS 313-11759]	IRIS 313-11759	IRGC 131995	trop	C	G	G
VARIRANGAHY::IRGC 69897-1::[IRIS 313-11790]	IRIS 313-11790	IRGC 127883	trop	C	G	G
AE WAWNG POO DOO::IRGC 71007-1::[IRIS 313-11832]	IRIS 313-11832	IRGC 131964	subtrop	C	G	G
SULUS BALOK::IRGC 73862-1::[IRIS 313-11906]	IRIS 313-11906	IRGC 135582	trop	C	G	G
IB 95::IRGC 74677-1::[IRIS 313-11915]	IRIS 313-11915	IRGC 128316	trop	C	G	G
KHAO' NAN::IRGC 74981-1::[IRIS 313-11922]	IRIS 313-11922	IRGC 128340	subtrop	C	G	G
KHAO' NGAW::IRGC 74985-1::[IRIS 313-11923]	IRIS 313-11923	IRGC 128341	subtrop	C	G	G
DAYRON MARANGRAS::IRGC 75209-1::[IRIS 313-11928]	IRIS 313-11928	IRGC 127307	trop	C	G	G
HO MOK::IRGC 73171-1::[IRIS 313-11892]	IRIS 313-11892	IRGC 135754	subtrop	C	G	G
BUNTU DOMBA 1::IRGC 77554-1::[IRIS 313-11970]	IRIS 313-11970	IRGC 127240	trop	C	G	G
NOINJO::IRGC 77669-1::[IRIS 313-11973]	IRIS 313-11973	IRGC 132020	temp	C	G	G
FRENSI GBOI::IRGC 79983-1::[IRIS 313-12018]	IRIS 313-12018	IRGC 128293	trop	C	G	G
LIGEN 2::IRGC 82398-1::[IRIS 313-12059]	IRIS 313-12059	IRGC 128364	temp	C	G	G
LIJIAN 942::IRGC 82399-1::[IRIS 313-12060]	IRIS 313-12060	IRGC 128365	japx	C	G	G
KASIGNAYAN::IRGC 82788-1::[IRIS 313-12073]	IRIS 313-12073	IRGC 128336	trop	C	G	G
PARAI JALEY MASIK::IRGC 84215-1::[IRIS 313-12108]	IRIS 313-12108		trop	C	G	G
PA YANG NOEUGN::IRGC 87778-1::[IRIS 313-12164]	IRIS 313-12164	IRGC 127723	japx	C	G	G
PINAHULA::IRGC 93937-1::[IRIS 313-12244]	IRIS 313-12244	IRGC 128433	trop	C	G	G
BATIBATIKAN::IRGC 96098-1::[IRIS 313-12271]	IRIS 313-12271	IRGC 127215	trop	C	G	G
PADI MIAT (KECIL)::IRGC 97366-1::[IRIS 313-12285]	IRIS 313-12285	IRGC 135576	trop	C	G	G
YARSABA::IRGC 97567-1::[IRIS 313-12289]	IRIS 313-12289	IRGC 132304	subtrop	C	G	G
VOK::IRGC 99831-1::[IRIS 313-12322]	IRIS 313-12322	IRGC 128497	subtrop	C	G	G
LAI DAM::IRGC 107490-1::[IRIS 313-12347]	IRIS 313-12347	IRGC 127541	subtrop	C	G	G
HSIANG TSENF TAO::IRGC 5008-1::[IRIS 313-10507]	IRIS 313-10507	IRGC 128311	trop	C	G	G
IACA ESCURO::IRGC 6636-1::[IRIS 313-10541]	IRIS 313-10541	IRGC 131990	trop	C	G	G
KARA SHALI::IRGC 9293-1::[IRIS 313-10617]	IRIS 313-10617	IRGC 131998	temp	C	G	G
R 27::IRGC 9498-1::[IRIS 313-10620]	IRIS 313-10620	IRGC 128443	trop	C	G	G
SEREH::IRGC 13732-2::[IRIS 313-10693]	IRIS 313-10693	IRGC 132268	trop	C	G	G
PADI DARAWAL::IRGC 14373-1::[IRIS 313-10704]	IRIS 313-10704	IRGC 128419	trop	C	G	G
GODAWEL::IRGC 15750-1::[IRIS 313-10722]	IRIS 313-10722	IRGC 128301	trop	C	G	G
NANIBRE::IRGC 16102-2::[IRIS 313-10730]	IRIS 313-10730	IRGC 132258	trop	C	G	G
TJEMPO KREMBUNG::IRGC 16603-1::[IRIS 313-10746]	IRIS 313-10746		trop	C	G	G
TJOKRON::IRGC 16653-2::[IRIS 313-10747]	IRIS 313-10747	IRGC 136111	trop	C	G	G
KOTO OURA S 5::IRGC 15155-1::[IRIS 313-10712]	IRIS 313-10712	IRGC 128354	trop	C	G	G
AEN METAN::IRGC 17142-1::[IRIS 313-10758]	IRIS 313-10758	IRGC 132386	trop	C	G	G
DJALAWARA::IRGC 17471-1::[IRIS 313-10766]	IRIS 313-10766	IRGC 127325	trop	C	G	G
DJANGGOT::IRGC 17491-2::[IRIS 313-10767]	IRIS 313-10767	IRGC 128032	trop	C	G	G
HAWARA DJEDAH::IRGC 17728-1::[IRIS 313-10773]	IRIS 313-10773	IRGC 131989	trop	C	G	G
LEMUNGSIR::IRGC 18116-1::[IRIS 313-10788]	IRIS 313-10788	IRGC 135769	trop	C	G	G
MLATI::IRGC 18278-1::[IRIS 313-10795]	IRIS 313-10795	IRGC 128389	trop	C	G	G
PLAMPEYAN::IRGC 18494-1::[IRIS 313-10803]	IRIS 313-10803		trop	C	G	G
ARC 6188::IRGC 20370-1::[IRIS 313-10848]	IRIS 313-10848	IRGC 131968	subtrop	C	G	G
ARC 11424::IRGC 21380-2::[IRIS 313-10865]	IRIS 313-10865	IRGC 127938	subtrop	C	G	G
ARC 11478::IRGC 21418-1::[IRIS 313-10866]	IRIS 313-10866	IRGC 128221	subtrop	C	G	G
ARC 11802::IRGC 21662-2::[IRIS 313-10872]	IRIS 313-10872	IRGC 132421	japx	C	G	G
RANTE::IRGC 18608-2::[IRIS 313-10808]	IRIS 313-10808	IRGC 128147	trop	C	G	G
ARC 12730::IRGC 22291-1::[IRIS 313-10889]	IRIS 313-10889		subtrop	C	G	G
PINIDWA QAN QIPUGO QELEK::IRGC 23360-1::[IRIS 313-10920]	IRIS 313-10920	IRGC 127732	trop	C	G	G
TEKALAK::IRGC 25154-1::[IRIS 313-10949]	IRIS 313-10949	IRGC 127851	trop	C	G	G
KILANG MEDU::IRGC 25442-1::[IRIS 313-10952]	IRIS 313-10952	IRGC 132003	trop	C	G	G
PADI ABUNG KUNING::IRGC 25469-1::[IRIS 313-10953]	IRIS 313-10953	IRGC 128417	trop	C	G	G
RANGKAI KEPEL::IRGC 25640-1::[IRIS 313-10957]	IRIS 313-10957	IRGC 128446	trop	C	G	G
SITABO TABO::IRGC 25798-1::[IRIS 313-10959]	IRIS 313-10959	IRGC 128473	trop	C	G	G
BUKU::IRGC 28683-2::[IRIS 313-11044]	IRIS 313-11044	IRGC 128005	trop	C	G	G
ENGKABANG::IRGC 28694-2::[IRIS 313-11045]	IRIS 313-11045	IRGC 128039	trop	C	G	G
D 1-39::IRGC 30868-1::[IRIS 313-11102]	IRIS 313-11102		trop	C	G	G
D 1-147::IRGC 30894-2::[IRIS 313-11103]	IRIS 313-11103	IRGC 132329	trop	C	G	G
D 3-102::IRGC 30972-1::[IRIS 313-11104]	IRIS 313-11104	IRGC 131978	trop	C	G	G
D 3-130::IRGC 30986-2::[IRIS 313-11105]	IRIS 313-11105	IRGC 132247	trop	C	G	G
D 4-193::IRGC 31083-2::[IRIS 313-11106]	IRIS 313-11106	IRGC 132330	trop	C	G	G
ZANTON::IRGC 31248-1::[IRIS 313-11107]	IRIS 313-11107	IRGC 132055	trop	C	G	G
HYB 5-2-1-1-4::IRGC 34283-2::[IRIS 313-11159]	IRIS 313-11159	IRGC 132251	trop	C	G	G
SADU::IRGC 34514-2::[IRIS 313-11161]	IRIS 313-11161	IRGC 132266	trop	C	G	G
IAC 1132::IRGC 39052-1::[IRIS 313-11238]	IRIS 313-11238		trop	C	G	G
PELAU::IRGC 43538-2::[IRIS 313-11314]	IRIS 313-11314	IRGC 132379	trop	C	G	G
PADI BURIH::IRGC 44081-1::[IRIS 313-11328]	IRIS 313-11328	IRGC 127699	trop	C	G	G
LAWA AN::IRGC 44544-2::[IRIS 313-11337]	IRIS 313-11337	IRGC 132255	trop	C	G	G
TOS 7536::IRGC 46985-2::[IRIS 313-11376]	IRIS 313-11376	IRGC 132312	trop	C	G	G
CHATAO::IRGC 50456-1::[IRIS 313-11426]	IRIS 313-11426	IRGC 128260	trop	C	G	G
GEM OU BRAZIL::IRGC 50470-1::[IRIS 313-11427]	IRIS 313-11427	IRGC 128295	trop	C	G	G
ZAOSHENGBAI::[B003]	B003	IRGC 136088	japx	C	G	G
DJANDA MANDJA::[B025]	B025	IRGC 135881	trop	C	G	G
DANDONGLUDAO::[B069]	B069		japx	C	G	G
LAOGUANGTOU 83::[B070]	B070		japx	C	G	G
LENGSHUIGU 2::[B109]	B109		japx	C	G	G
ZHUYUAN::[B168]	B168	IRGC 136096	temp	C	G	G
IRAT 36::[B188]	B188	IRGC 135944	trop	C	G	G
IRAT 669::[B189]	B189	IRGC 135945	trop	C	G	G
HAOBAYONG 1::[B228]	B228		japx	C	G	G
BANJIEMANG2::[B230]	B230		japx	C	G	G
LAMUJIA::[B241]	B241		subtrop	C	G	G
BINIAPAN::[CX113]	CX113	IRGC 135846	trop	C	G	G
MOLOK::[CX129]	CX129	IRGC 135986	trop	C	G	G
QD_441::[CX138]	CX138		japx	C	G	G
BRAZIL NUODAO::[CX214]	CX214	IRGC 135849	trop	C	G	G
IAC47::[CX241]	CX241	IRGC 135913	trop	C	G	G
IR47686-6-2-1-1::[CX243]	CX243	IRGC 135922	trop	C	G	G
DINORADO::[CX266]	CX266	IRGC 135880	trop	C	G	G
IAC165::[CX269]	CX269	IRGC 135911	trop	C	G	G
MONGOLIA RICE::[CX306]	CX306	IRGC 135987	temp	C	G	G
ZIDAO::[CX315]	CX315	IRGC 136097	temp	C	G	G
NERICA 9::[CX374]	CX374	IRGC 136003	trop	C	G	G
NAN-29-2::[CX49]	CX49	IRGC 135998	temp	C	G	G
SHINCHIKU IKU 103::IRGC 10430-1::[IRIS 313-9346]	IRIS 313-9346	IRGC 121501	temp	C	G	G
ARC 6044::IRGC 12190-1::[IRIS 313-9201]	IRIS 313-9201	IRGC 126146	trop	C	G	G
RIKUTO TAUKI MOCHI 27::IRGC 5726-1::[IRIS 313-9789]	IRIS 313-9789	IRGC 125885	trop	C	G	G
KAHEI::IRGC 7691-1::[IRIS 313-9800]	IRIS 313-9800	IRGC 126981	trop	C	G	G
RIKU AIKOKU::IRGC 74514-1::[IRIS 313-10074]	IRIS 313-10074	IRGC 125884	trop	C	G	G
KYUUSHUU::IRGC 74558-1::[IRIS 313-10082]	IRIS 313-10082	IRGC 125816	trop	C	G	G
VANKALI::IRGC 53339-1::[IRIS 313-11479]	IRIS 313-11479	IRGC 127882	trop	C	G	G
PADI HEDENG (REKET HEDENG)::IRGC 54266-1::[IRIS 313-11498]	IRIS 313-11498	IRGC 132023	trop	C	G	G
PARE LAMBAN BINGKA::IRGC 77601-1::[IRIS 313-11971]	IRIS 313-11971	IRGC 132029	trop	C	G	G
A MOUK::IRGC 94474-1::[IRIS 313-12252]	IRIS 313-12252	IRGC 128215	subtrop	C	G	G
MALAGKIT (ITIM)::IRGC 96124-1::[IRIS 313-12272]	IRIS 313-12272	IRGC 127594	trop	C	G	G
MUANG TAY::IRGC 98382-1::[IRIS 313-12299]	IRIS 313-12299	IRGC 136100	subtrop	C	G	G
TAICHUNG 150::IRGC 80-1::[IRIS 313-10429]	IRIS 313-10429	IRGC 127834	temp	C	G	G
SHINCHIKU IKU 97::IRGC 10429-1::[IRIS 313-10631]	IRIS 313-10631	IRGC 127798	temp	C	G	G
MALASAY::IRGC 19456-1::[IRIS 313-10832]	IRIS 313-10832	IRGC 128377	trop	C	G	G
PULO::IRGC 18519-1::[IRIS 313-10805]	IRIS 313-10805	IRGC 127746	trop	C	G	G
MAK BOUAP::IRGC 30106-3::[IRIS 313-11094]	IRIS 313-11094	IRGC 132274	subtrop	C	G	G
K 78-13::IRGC 36794-2::[IRIS 313-11198]	IRIS 313-11198	IRGC 132425	temp	C	G	G
JIJUCAS CLARO::[B036]	B036	IRGC 135955	japx	C	G	G
CHIMAO::[B182]	B182		temp	C	G	G
NABESHI::[IRIS 313-8927]	IRIS 313-8927	IRGC 117535	subtrop	C	G	G
LEUANG GLIANG::IRGC 71271-1::[IRIS 313-9123]	IRIS 313-9123	IRGC 125823	subtrop	C	G	G
KOTOBUKI MOCHI::[IRIS 313-9002]	IRIS 313-9002	IRGC 117518	temp	C	G	G
HOKUSETSU::IRGC 65705-1::[IRIS 313-9228]	IRIS 313-9228	IRGC 125764	temp	C	G	G
FUKUSHIMA MOCHI (GLUT)::IRGC 19296-1::[IRIS 313-9884]	IRIS 313-9884	IRGC 125743	temp	C	G	G
CHALBYEO::IRGC 77639-1::[IRIS 313-10092]	IRIS 313-10092	IRGC 125698	temp	C	G	G
HAN NUO::IRGC 59591-1::[IRIS 313-10164]	IRIS 313-10164	IRGC 125757	temp	C	G	G
CHIYODA WASE::IRGC 74467-1::[IRIS 313-10071]	IRIS 313-10071	IRGC 125705	trop	C	G	G
YAHNG LEU::IRGC 78279-1::[IRIS 313-8565]	IRIS 313-8565	IRGC 126316	subtrop	C	G	G
NEP HOA VANG::[IRIS 313-8690]	IRIS 313-8690	IRGC 117537	japx	C	G	G
BAI MANG AI ZHONG::IRGC 59408-1::[IRIS 313-11571]	IRIS 313-11571	IRGC 128235	temp	C	G	G
HONG PI NUO::IRGC 59638-1::[IRIS 313-11575]	IRIS 313-11575	IRGC 127415	temp	C	G	G
WAN GENG BAI DAO TOU::IRGC 59948-1::[IRIS 313-11582]	IRIS 313-11582	IRGC 128499	temp	C	G	G
SI WAN 14::IRGC 63019-1::[IRIS 313-11655]	IRIS 313-11655	IRGC 127815	temp	C	G	G
CANLUBANG::IRGC 69816-1::[IRIS 313-11788]	IRIS 313-11788	IRGC 127247	japx	C	G	G
MAO ZHA NUO::IRGC 70335-1::[IRIS 313-11803]	IRIS 313-11803	IRGC 127608	temp	C	G	G
KHAO' DAENG HAWM::IRGC 71001-1::[IRIS 313-11831]	IRIS 313-11831	IRGC 131999	subtrop	C	G	G
BUENG MONG LENG WE::IRGC 71088-1::[IRIS 313-11834]	IRIS 313-11834	IRGC 128246	subtrop	C	G	G
DUAN SHEN ZI::IRGC 73962-1::[IRIS 313-11908]	IRIS 313-11908	IRGC 128284	temp	C	G	G
NAM JAM::IRGC 75069-1::[IRIS 313-11924]	IRIS 313-11924	IRGC 128400	subtrop	C	G	G
CHAO MEO::IRGC 80273-1::[IRIS 313-12029]	IRIS 313-12029	IRGC 132278	subtrop	C	G	G
LEUANG::IRGC 90000-1::[IRIS 313-12200]	IRIS 313-12200	IRGC 128362	subtrop	C	G	G
SET::IRGC 92200-1::[IRIS 313-12227]	IRIS 313-12227	IRGC 127795	subtrop	C	G	G
SOM::IRGC 92221-1::[IRIS 313-12228]	IRIS 313-12228	IRGC 128474	subtrop	C	G	G
KHAO KHOT::IRGC 93892-1::[IRIS 313-12242]	IRIS 313-12242	IRGC 128339	subtrop	C	G	G
LAI HIN::IRGC 99305-1::[IRIS 313-12313]	IRIS 313-12313	IRGC 135767	subtrop	C	G	G
CHAO PEE::IRGC 106767-1::[IRIS 313-12330]	IRIS 313-12330	IRGC 127267	subtrop	C	G	G
DENG NYAY::IRGC 106907-1::[IRIS 313-12332]	IRIS 313-12332	IRGC 127312	subtrop	C	G	G
DO LEUANG::IRGC 106990-1::[IRIS 313-12336]	IRIS 313-12336	IRGC 128282	subtrop	C	G	G
KAUK PAHLING::IRGC 95823-2::[IRIS 313-12266]	IRIS 313-12266	IRGC 128520	subtrop	C	G	G
LOUK NOK::IRGC 107599-1::[IRIS 313-12348]	IRIS 313-12348	IRGC 127575	subtrop	C	G	G
MAK KHEUA DENG::IRGC 107709-1::[IRIS 313-12349]	IRIS 313-12349	IRGC 127592	subtrop	C	G	G
MEE::IRGC 107773-1::[IRIS 313-12352]	IRIS 313-12352	IRGC 127621	subtrop	C	G	G
NAGKAYAT::IRGC 584-1::[IRIS 313-10440]	IRIS 313-10440	IRGC 127642	temp	C	G	G
MAK KHEUA::IRGC 11628-1::[IRIS 313-10653]	IRIS 313-10653		subtrop	C	G	G
THANGONE::IRGC 11816-1::[IRIS 313-10657]	IRIS 313-10657	IRGC 135801	subtrop	C	G	G
ANDEL::IRGC 17153-2::[IRIS 313-10759]	IRIS 313-10759	IRGC 127927	trop	C	G	G
KETAN MLANTING::IRGC 17916-1::[IRIS 313-10781]	IRIS 313-10781	IRGC 127506	trop	C	G	G
KETAN SAPI::IRGC 17954-2::[IRIS 313-10784]	IRIS 313-10784	IRGC 128079	trop	C	G	G
PALOTAN MELATI::IRGC 18426-2::[IRIS 313-10800]	IRIS 313-10800	IRGC 128127	trop	C	G	G
R 258::IRGC 23702-2::[IRIS 313-10922]	IRIS 313-10922	IRGC 132264	subtrop	C	G	G
PAEDAI SOBUDI::IRGC 27222-1::[IRIS 313-11001]	IRIS 313-11001	IRGC 128421	trop	C	G	G
PULU LOTONG::IRGC 27380-2::[IRIS 313-11005]	IRIS 313-11005	IRGC 128140	trop	C	G	G
PULUT BONGO::IRGC 27397-2::[IRIS 313-11007]	IRIS 313-11007	IRGC 128141	trop	C	G	G
KHAO DAM::IRGC 29481-3::[IRIS 313-11073]	IRIS 313-11073	IRGC 132272	subtrop	C	G	G
KHAO NAM YEN::IRGC 29546-2::[IRIS 313-11075]	IRIS 313-11075	IRGC 128084	japx	C	G	G
BUBAW::IRGC 32989-2::[IRIS 313-11127]	IRIS 313-11127	IRGC 132307	subtrop	C	G	G
NIAW KHAMIN::IRGC 40222-1::[IRIS 313-11248]	IRIS 313-11248	IRGC 127676	trop	C	G	G
IREQUIN::IRGC 44476-2::[IRIS 313-11336]	IRIS 313-11336	IRGC 128519	temp	C	G	G
GUANGKEXIANGNUO::[B066]	B066		temp	C	G	G
YIZHIXIANG::[B077]	B077		temp	C	G	G
LAOHONGDAO::[B103]	B103		temp	C	G	G
LIXINGENG::[B117]	B117		temp	C	G	G
YUYANNUO::[B136]	B136		japx	C	G	G
LENGSHUINUO::[B148]	B148		japx	C	G	G
HONGQI 5::[B215]	B215	IRGC 135904	temp	C	G	G
CUNGUNUO::[B223]	B223		temp	C	G	G
GUANTUIBAIHE 1::[B225]	B225		temp	C	G	G
IR69428-6-1-1-3-3::[CX205]	CX205	IRGC 135935	japx	C	G	G
XUDAO 4::[CX251]	CX251		temp	C	G	G
GUANDONG 194 (SOFT RICE)::[CX396]	CX396	IRGC 135898	temp	C	G	G
NANGENG 46 (SOFT RICE)::[CX397]	CX397		temp	C	G	G
AMARELO::IRGC 9389-1::[IRIS 313-9814]	IRIS 313-9814	IRGC 121249	temp	C	G	G
DEO KITAN::IRGC 47197-1::[IRIS 313-9928]	IRIS 313-9928	IRGC 126057	trop	C	G	G
CHIANAN 8::IRGC 90-1::[IRIS 313-9703]	IRIS 313-9703	IRGC 125701	temp	C	G	G
BULI INIA::IRGC 116961-1::[IRIS 313-10258]	IRIS 313-10258	IRGC 126050	temp	C	G	G
HAN NUO::IRGC 82350-1::[IRIS 313-10228]	IRIS 313-10228	IRGC 125758	temp	C	G	G
YI SUI QI::IRGC 60088-1::[IRIS 313-11584]	IRIS 313-11584	IRGC 128508	temp	C	G	G
GONG SHE 9::IRGC 62693-1::[IRIS 313-11652]	IRIS 313-11652	IRGC 128303	temp	C	G	G
TON TIA GUAY NU::IRGC 71467-1::[IRIS 313-11846]	IRIS 313-11846	IRGC 132048	subtrop	C	G	G
YUNLEN 13::IRGC 82402-1::[IRIS 313-12061]	IRIS 313-12061	IRGC 128509	temp	C	G	G
KETAN NANGKA::IRGC 19961-2::[IRIS 313-10841]	IRIS 313-10841	IRGC 128077	trop	C	G	G
4583::IRGC 36894-2::[IRIS 313-11202]	IRIS 313-11202	IRGC 127920	temp	C	G	G
HEIBIAO::[B001]	B001	IRGC 135900	temp	C	G	G
HONGKEZHENUO::[B100]	B100		temp	C	G	G
HUANGPINUO::[B110]	B110		temp	C	G	G
ZIMANGFEIE::[B111]	B111		temp	C	G	G
CUNSANLI::[B205]	B205		japx	C	G	G
JINBUBYEO::G1::[IRIS 313-15904]	IRIS 313-15904	IRGC 126967	temp	C	G	G
KETAN MENAH::IRGC 48733-1::[IRIS 313-10152]	IRIS 313-10152	IRGC 125798	trop	C	G	G
81 A 32::IRGC 60162-1::[IRIS 313-9140]	IRIS 313-9140	IRGC 125631	temp	C	G	G
AI DA ZHONG::IRGC 59348-1::[IRIS 313-9724]	IRIS 313-9724	IRGC 121246	temp	C	G	G
KHAU TRA BONG::IRGC 78342-1::[IRIS 313-8578]	IRIS 313-8578	IRGC 125992	subtrop	C	G	G
LOMPUG::IRGC 71559-1::[IRIS 313-8883]	IRIS 313-8883		japx	C	G	G
KETAN DONGGO::IRGC 54201-1::[IRIS 313-9301]	IRIS 313-9301	IRGC 126068	trop	C	G	G
NEP NGAU::IRGC 78369-1::[IRIS 313-8735]	IRIS 313-8735	IRGC 126074	japx	C	G	G
NONG KE::IRGC 59807-1::[IRIS 313-9468]	IRIS 313-9468	IRGC 125856	temp	C	G	G
JO SANG DAE YA::IRGC 90852-1::[IRIS 313-9698]	IRIS 313-9698	IRGC 125788	temp	C	G	G
TAICHUNG 65::IRGC 79-1::[IRIS 313-9701]	IRIS 313-9701	IRGC 125911	temp	C	G	G
TEPUKE::IRGC 12872-1::[IRIS 313-9838]	IRIS 313-9838	IRGC 125919	temp	C	G	G
CHEONJUDO::IRGC 77644-1::[IRIS 313-10093]	IRIS 313-10093	IRGC 125700	temp	C	G	G
IR 73688-57-2::IRGC 117383-1::[IRIS 313-10379]	IRIS 313-10379	IRGC 125980	temp	C	G	G
IR 68333-R-R-B-19::IRGC 117381-1::[IRIS 313-10373]	IRIS 313-10373	IRGC 126027	temp	C	G	G
FU LI HONG::IRGC 70250-1::[IRIS 313-8387]	IRIS 313-8387	IRGC 125610	temp	C	G	G
LEKATAN::IRGC 71554-1::[IRIS 313-8894]	IRIS 313-8894	IRGC 126070	trop	C	G	G
BIKYAT::IRGC 26276-1::[IRIS 313-9897]	IRIS 313-9897	IRGC 125682	trop	C	G	G
ITALPATNA 48::GERVEX 60-C1::[IRIS 313-8025]	IRIS 313-8025	IRGC 122121	temp	C	G	G
TIMICH 108::GERVEX 1325-C1::[IRIS 313-8148]	IRIS 313-8148	IRGC 122267	temp	C	G	G
VIETNAM 1::C1::[IRIS 313-8011]	IRIS 313-8011	IRGC 122281	subtrop	C	G	G
SAKHA 102::GERVEX 1687-C1::[IRIS 313-8217]	IRIS 313-8217	IRGC 122233	temp	C	G	G
SAKHA 103::GERVEX 1688-C1::[IRIS 313-8218]	IRIS 313-8218	IRGC 122234	temp	C	G	G
36037-1::IRGC 60177-2::[IRIS 313-11586]	IRIS 313-11586	IRGC 132313	temp	C	G	G
KAO SONG HAI::IRGC 61827-1::[IRIS 313-11623]	IRIS 313-11623	IRGC 128332	subtrop	C	G	G
RAI MANULA::IRGC 64138-1::[IRIS 313-11672]	IRIS 313-11672	IRGC 128445	temp	C	G	G
DECHANGBYEO::IRGC 64858-1::[IRIS 313-11689]	IRIS 313-11689	IRGC 128275	temp	C	G	G
CN 1067::IRGC 65680-1::[IRIS 313-11702]	IRIS 313-11702	IRGC 127285	temp	C	G	G
CHUBU 17::IRGC 72505-1::[IRIS 313-11875]	IRIS 313-11875	IRGC 128262	temp	C	G	G
PHIT CHZK::IRGC 73317-1::[IRIS 313-11897]	IRIS 313-11897	IRGC 128431	subtrop	C	G	G
PLE LIA::IRGC 73562-1::[IRIS 313-11900]	IRIS 313-11900	IRGC 128435	subtrop	C	G	G
SI NAM PUENG::IRGC 75165-1::[IRIS 313-11926]	IRIS 313-11926	IRGC 128472	subtrop	C	G	G
C 722323::IRGC 73147-1::[IRIS 313-11890]	IRIS 313-11890	IRGC 128252	temp	C	G	G
TAICHUNG 188::IRGC 78209-1::[IRIS 313-11981]	IRIS 313-11981	IRGC 132043	temp	C	G	G
BLAU BLA::IRGC 78460-1::[IRIS 313-11984]	IRIS 313-11984		temp	C	G	G
HUA 24::IRGC 82127-1::[IRIS 313-12054]	IRIS 313-12054	IRGC 128312	temp	C	G	G
XIENG KANG::IRGC 82533-1::[IRIS 313-12063]	IRIS 313-12063	IRGC 132303	subtrop	C	G	G
PULUT KETAN::IRGC 82674-2::[IRIS 313-12068]	IRIS 313-12068	IRGC 132262	trop	C	G	G
PULUT MAS::IRGC 82676-1::[IRIS 313-12069]	IRIS 313-12069	IRGC 128438	trop	C	G	G
NIA::IRGC 82728-1::[IRIS 313-12071]	IRIS 313-12071	IRGC 128406	subtrop	C	G	G
HANG::IRGC 82842-1::[IRIS 313-12076]	IRIS 313-12076	IRGC 128306	subtrop	C	G	G
YOI::IRGC 82855-1::[IRIS 313-12077]	IRIS 313-12077	IRGC 127906	subtrop	C	G	G
MON LAI::IRGC 85857-1::[IRIS 313-12129]	IRIS 313-12129	IRGC 128391	subtrop	C	G	G
THATENG::IRGC 86377-1::[IRIS 313-12134]	IRIS 313-12134	IRGC 135802	subtrop	C	G	G
PANG::IRGC 91987-1::[IRIS 313-12226]	IRIS 313-12226	IRGC 127712	subtrop	C	G	G
BAN BONG::IRGC 94565-1::[IRIS 313-12254]	IRIS 313-12254	IRGC 128237	subtrop	C	G	G
DENG PEE::IRGC 94991-1::[IRIS 313-12257]	IRIS 313-12257	IRGC 128276	subtrop	C	G	G
DON::IRGC 95117-1::[IRIS 313-12258]	IRIS 313-12258	IRGC 128283	subtrop	C	G	G
NYAE::IRGC 95302-1::[IRIS 313-12262]	IRIS 313-12262	IRGC 128410	subtrop	C	G	G
POU::IRGC 98968-1::[IRIS 313-12307]	IRIS 313-12307	IRGC 132034	subtrop	C	G	G
TAM::IRGC 99161-1::[IRIS 313-12311]	IRIS 313-12311	IRGC 128481	subtrop	C	G	G
TA SENG::IRGC 99176-1::[IRIS 313-12312]	IRIS 313-12312	IRGC 128482	subtrop	C	G	G
LG 10344::IRGC 99789-1::[IRIS 313-12321]	IRIS 313-12321	IRGC 127557	subtrop	C	G	G
BAN KEO::IRGC 99953-1::[IRIS 313-12323]	IRIS 313-12323	IRGC 135563	subtrop	C	G	G
BER YA::IRGC 99970-1::[IRIS 313-12324]	IRIS 313-12324	IRGC 128241	subtrop	C	G	G
KON SIM::IRGC 95626-1::[IRIS 313-12265]	IRIS 313-12265	IRGC 128352	subtrop	C	G	G
DOK HIEN NOI::IRGC 107021-1::[IRIS 313-12337]	IRIS 313-12337	IRGC 127335	subtrop	C	G	G
NYAO::IRGC 107091-1::[IRIS 313-12340]	IRIS 313-12340	IRGC 128412	subtrop	C	G	G
NYON::IRGC 107099-1::[IRIS 313-12341]	IRIS 313-12341	IRGC 128413	subtrop	C	G	G
HAI NA::IRGC 107117-1::[IRIS 313-12342]	IRIS 313-12342	IRGC 127399	subtrop	C	G	G
KHAO::IRGC 107359-1::[IRIS 313-12344]	IRIS 313-12344		subtrop	C	G	G
VIENG::IRGC 107375-2::[IRIS 313-12345]	IRIS 313-12345	IRGC 128201	subtrop	C	G	G
LAB::IRGC 107468-1::[IRIS 313-12346]	IRIS 313-12346	IRGC 127540	subtrop	C	G	G
MAK KHEUA KANG::IRGC 107712-1::[IRIS 313-12350]	IRIS 313-12350	IRGC 127593	subtrop	C	G	G
KHAO LOUANG::IRGC 107770-1::[IRIS 313-12351]	IRIS 313-12351	IRGC 135759	subtrop	C	G	G
MOK::IRGC 107804-1::[IRIS 313-12353]	IRIS 313-12353	IRGC 132017	subtrop	C	G	G
NORIN 21::IRGC 493-1::[IRIS 313-10437]	IRIS 313-10437	IRGC 128409	temp	C	G	G
250 KUNGANI 1::IRGC 7370-1::[IRIS 313-10564]	IRIS 313-10564	IRGC 128209	temp	C	G	G
SACHIKAZE::IRGC 10891-1::[IRIS 313-10642]	IRIS 313-10642	IRGC 128455	temp	C	G	G
NOK KOD::IRGC 11784-1::[IRIS 313-10656]	IRIS 313-10656	IRGC 128407	subtrop	C	G	G
LEP HED::IRGC 11917-1::[IRIS 313-10660]	IRIS 313-10660	IRGC 128360	subtrop	C	G	G
KHAI DO::IRGC 12903-2::[IRIS 313-10679]	IRIS 313-10679	IRGC 132345	subtrop	C	G	G
KETAN PAPAH AREN::IRGC 16467-1::[IRIS 313-10740]	IRIS 313-10740	IRGC 127508	trop	C	G	G
KETAN PELERN::IRGC 16468-1::[IRIS 313-10741]	IRIS 313-10741	IRGC 127509	trop	C	G	G
KETAN LALER::IRGC 17897-1::[IRIS 313-10780]	IRIS 313-10780	IRGC 127505	trop	C	G	G
KETAN OSOG::IRGC 17929-1::[IRIS 313-10783]	IRIS 313-10783	IRGC 127507	trop	C	G	G
KETAN SLAWI::IRGC 17963-1::[IRIS 313-10785]	IRIS 313-10785	IRGC 127510	trop	C	G	G
LOLAWAJI::IRGC 18131-1::[IRIS 313-10790]	IRIS 313-10790		trop	C	G	G
TAE GU NA::IRGC 19875-2::[IRIS 313-10839]	IRIS 313-10839	IRGC 132270	temp	C	G	G
ARC 11538::IRGC 21463-1::[IRIS 313-10867]	IRIS 313-10867	IRGC 128222	subtrop	C	G	G
ARC 11946::IRGC 21768-2::[IRIS 313-10874]	IRIS 313-10874	IRGC 132318	subtrop	C	G	G
ARC 12726::IRGC 22288-2::[IRIS 313-10888]	IRIS 313-10888	IRGC 127943	subtrop	C	G	G
ARC 13257::IRGC 22608-1::[IRIS 313-10895]	IRIS 313-10895	IRGC 127151	subtrop	C	G	G
CHABLI CHABOL GLANG::IRGC 23706-1::[IRIS 313-10923]	IRIS 313-10923	IRGC 128256	subtrop	C	G	G
KETAN GUNDIL::IRGC 24568-1::[IRIS 313-10936]	IRIS 313-10936	IRGC 127504	trop	C	G	G
ASE PULU BOLONG::IRGC 25171-1::[IRIS 313-10950]	IRIS 313-10950	IRGC 127174	trop	C	G	G
PUTUS TOLO::IRGC 25636-2::[IRIS 313-10956]	IRIS 313-10956	IRGC 128144	trop	C	G	G
PULUT CENRANA::IRGC 27400-2::[IRIS 313-11008]	IRIS 313-11008	IRGC 128142	trop	C	G	G
PULUT HALAPA::IRGC 27403-1::[IRIS 313-11009]	IRIS 313-11009	IRGC 127749	trop	C	G	G
LAI HANG HMA::IRGC 29608-2::[IRIS 313-11077]	IRIS 313-11077	IRGC 128522	subtrop	C	G	G
KHAO TAM::IRGC 30085-2::[IRIS 313-11093]	IRIS 313-11093	IRGC 128086	subtrop	C	G	G
KETAN LEMBAYUNGAN::IRGC 35745-2::[IRIS 313-11183]	IRIS 313-11183	IRGC 132311	trop	C	G	G
CADIDIT (GLUT)::IRGC 47161-1::[IRIS 313-11379]	IRIS 313-11379	IRGC 127245	trop	C	G	G
YR 83-23-11::[B043]	B043	IRGC 136081	trop	C	G	G
TIEGANWU::[B056]	B056		temp	C	G	G
XIUSHUI 115::[B057]	B057		temp	C	G	G
XISHI 15::[B134]	B134		subtrop	C	G	G
LIMING B::[B154]	B154		temp	C	G	G
AILUYU::[B169]	B169		temp	C	G	G
LINGUO::[B171]	B171	IRGC 135974	temp	C	G	G
HONGMISANDAN::[B199]	B199		temp	C	G	G
CHIKENUO::[B212]	B212		temp	C	G	G
ZHENGDAO 5::[B240]	B240		temp	C	G	G
SHANJIUGU::[B245]	B245		subtrop	C	G	G
ANNONGWANGENG B::[B250]	B250		temp	C	G	G
HAOMAKE (K)::[B266]	B266		subtrop	C	G	G
YUEFU::[B269]	B269	IRGC 136083	temp	C	G	G
CHENNONG 265::[CX14]	CX14		temp	C	G	G
WUYUGENG 3::[CX165]	CX165	IRGC 136071	temp	C	G	G
NONGKEN 58::[CX212]	CX212	IRGC 136009	temp	C	G	G
C52::[CX287]	CX287		temp	C	G	G
JINCHUANYIHAO::[CX329]	CX329	IRGC 135956	temp	C	G	G
YUEGUANG::[CX330]	CX330	IRGC 136084	temp	C	G	G
BD007::[CX352]	CX352	IRGC 135839	trop	C	G	G
CAU1::[CX353]	CX353	IRGC 135860	japx	C	G	G
YANDAO 8::[CX356]	CX356		temp	C	G	G
CX427::[CX427]	CX427		temp	C	G	G
CX428::[CX428]	CX428		temp	C	G	G
CX429::[CX429]	CX429		temp	C	G	G

## Sheet: Wx-pro-japonica-Hap3
JAPONICA NIPPONBARE POSITIONS	ASSAY ID	ACCESSION	SUBPOPULATION	1764100	1764178	1765407
VARY MALADY::IRGC 69911-1::[IRIS 313-9745]	IRIS 313-9745	IRGC 127069	trop	T	G	G
MAMON::IRGC 30792-1::[IRIS 313-11100]	IRIS 313-11100		trop	T	G	G
SD 120 SELN (CI 12320)::IRGC 1667-1::[IRIS 313-8745]	IRIS 313-8745	IRGC 126087	trop	T	G	G
OS 4::[IRIS 313-8523]	IRIS 313-8523	IRGC 117543	trop	T	G	G
SUP BLUE ROSE::IRGC 1739-1::[IRIS 313-8778]	IRIS 313-8778	IRGC 126124	trop	T	G	G
DELITUS::IRGC 5769-1::[IRIS 313-8876]	IRIS 313-8876	IRGC 125725	trop	T	G	G
VARY LAVA DE BETAFO::GERVEX 8381-C1::[IRIS 313-7993]	IRIS 313-7993	IRGC 122276	trop	T	G	G
DACCA6::[CX109]	CX109	IRGC 135876	japx	T	G	G
AMARELES::[CX139]	CX139	IRGC 135826	japx	T	G	G
GBRA::IRGC 32474-2::[IRIS 313-11121]	IRIS 313-11121	IRGC 132249	trop	T	G	G

## Sheet: Wx-pro-japonica-Hap4
JAPONICA NIPPONBARE POSITIONS	ASSAY ID	ACCESSION	SUBPOPULATION	1764100	1764178	1765407
WIR 1072::IRGC 57496-1::[IRIS 313-8890]	IRIS 313-8890	IRGC 121541	temp	C	G	T
SZANISZLO 2::IRGC 9353-1::[IRIS 313-9813]	IRIS 313-9813	IRGC 125908	temp	C	G	T
SHA TIAO TSAO::IRGC 7339-1::[IRIS 313-10563]	IRIS 313-10563	IRGC 128469	temp	C	G	T
PI 282203::IRGC 16292-1::[IRIS 313-9880]	IRIS 313-9880	IRGC 121471	temp	C	G	T
GALSAEGSSAL SHAREI::IRGC 82881-1::[IRIS 313-10124]	IRIS 313-10124		temp	C	G	T
GYEONGSAN 1::IRGC 79404-1::[IRIS 313-12003]	IRIS 313-12003	IRGC 128305	temp	C	G	T
AOMIERTE 168::[B016]	B016	IRGC 135829	temp	C	G	T
KOPANCSI KEREK::IRGC 9305-1::[IRIS 313-9811]	IRIS 313-9811	IRGC 125808	temp	C	G	T
WIR 1951::IRGC 51643-1::[IRIS 313-9964]	IRIS 313-9964	IRGC 125938	temp	C	G	T
REA::IRGC 73031-1::[IRIS 313-10062]	IRIS 313-10062	IRGC 126141	trop	C	G	T
GIGANTE VERCELLI::GERVEX 1408-C1::[IRIS 313-8154]	IRIS 313-8154	IRGC 122055	japx	C	G	T
PRECOZ 2 F A::GERVEX 1182-C1::[IRIS 313-8128]	IRIS 313-8128	IRGC 122208	temp	C	G	T
WIR 2091::IRGC 57536-1::[IRIS 313-11536]	IRIS 313-11536	IRGC 128502	temp	C	G	T
GAOYANGDIANDAO DAHONGMANG::[B068]	B068		temp	C	G	T
KELUODUO B::[B179]	B179	IRGC 135966	temp	C	G	T
HEIMANGDAO::[B226]	B226		temp	C	G	T
JEUK DO::IRGC 19775-1::[IRIS 313-9887]	IRIS 313-9887	IRGC 125784	temp	C	G	T
80 UPLA::GERVEX 164-C1::[IRIS 313-8062]	IRIS 313-8062	IRGC 121957	trop	C	G	T
AERJITUO::[B017]	B017	IRGC 135822	temp	C	G	T
H 305-84::IRGC 116988-1::[IRIS 313-10242]	IRIS 313-10242	IRGC 127074	temp	C	G	T
OTA::GERVEX 1145-C1::[IRIS 313-8124]	IRIS 313-8124	IRGC 122187	japx	C	G	T
SAFARI::GERVEX 1256-C1::[IRIS 313-8136]	IRIS 313-8136	IRGC 121819	temp	C	G	T
AUZGUSTA::GERVEX 1634-C1::[IRIS 313-8171]	IRIS 313-8171	IRGC 121972	temp	C	G	T
YELICANGHUA::[B161]	B161		temp	C	G	T
ARLESIENNE::GERVEX 1530-C1::[IRIS 313-8168]	IRIS 313-8168	IRGC 121968	japx	C	A	T

## Sheet: ATA-tmp
JAPONICA NIPPONBARE POSITIONS	ASSAY ID	ACCESSION	SUBPOPULATION	1764178	1765761	1768006
JAPONICA NIPPONBARE ALLELES				A	T	A
M 102::IRGC 76307-1::[IRIS 313-8502]	IRIS 313-8502	IRGC 125620	temp	A	T	A
CHUNG YI::IRGC 1427-1::[IRIS 313-9233]	IRIS 313-9233	IRGC 125709	temp	A	T	A
CI 9498::IRGC 2134-1::[IRIS 313-9410]	IRIS 313-9410	IRGC 125712	temp	A	T	A
IAS 22-8 PALMAR::IRGC 26058-1::[IRIS 313-10967]	IRIS 313-10967	IRGC 128315	temp	A	T	A
GAOLIQIU::[B023]	B023	IRGC 135891	temp	A	T	A
7507-137::IRGC 40081-1::[IRIS 313-9438]	IRIS 313-9438	IRGC 121242	temp	A	T	A
HWANGJO::IRGC 55547-1::[IRIS 313-9379]	IRIS 313-9379	IRGC 125768	temp	A	T	A
TAICHUNG 179::IRGC 85-1::[IRIS 313-9702]	IRIS 313-9702	IRGC 125910	temp	A	T	A
WA BANG::IRGC 19880-1::[IRIS 313-9890]	IRIS 313-9890	IRGC 125934	temp	A	T	A
ROCCA::IRGC 50351-1::[IRIS 313-9937]	IRIS 313-9937	IRGC 125888	temp	A	T	A
HEUKSANJO::IRGC 55536-1::[IRIS 313-9974]	IRIS 313-9974	IRGC 125761	temp	A	T	A
SUWEON 295::IRGC 58368-1::[IRIS 313-9996]	IRIS 313-9996	IRGC 126990	temp	A	T	A
DACHEONGBYEO::IRGC 72533-1::[IRIS 313-10059]	IRIS 313-10059	IRGC 125717	temp	A	T	A
KALIN::IRGC 77312-1::[IRIS 313-10089]	IRIS 313-10089	IRGC 125791	temp	A	T	A
MAEKJO::IRGC 77666-1::[IRIS 313-10097]	IRIS 313-10097	IRGC 125830	temp	A	T	A
DAN YAN NUO::IRGC 4860-1::[IRIS 313-8481]	IRIS 313-8481	IRGC 126198	temp	A	T	A
GIOVANNI MARCHETTI::GERVEX 62-C1::[IRIS 313-8026]	IRIS 313-8026	IRGC 122056	temp	A	T	A
IBO 400::GERVEX 943-C1::[IRIS 313-8118]	IRIS 313-8118	IRGC 122085	temp	A	T	A
ROXANI::GERVEX 1686-C1::[IRIS 313-8216]	IRIS 313-8216	IRGC 122222	temp	A	T	A
SETTANTUNO::GERVEX 1279-C1::[IRIS 313-8142]	IRIS 313-8142	IRGC 122249	temp	A	T	A
SMERALDO::GERVEX 138-C1::[IRIS 313-8052]	IRIS 313-8052	IRGC 122253	temp	A	T	A
FRANCES::GERVEX 527-C1::[IRIS 313-8087]	IRIS 313-8087	IRGC 122051	temp	A	T	A
VALTEJO::GERVEX 1355-C1::[IRIS 313-8151]	IRIS 313-8151	IRGC 122273	temp	A	T	A
PIEMONTE::GERVEX 81-C1::[IRIS 313-8032]	IRIS 313-8032	IRGC 122202	temp	A	T	A
SAEDINENIE::GERVEX 1255-C1::[IRIS 313-8135]	IRIS 313-8135	IRGC 121818	temp	A	T	A
FEI ZHAO 12::IRGC 62683-1::[IRIS 313-11651]	IRIS 313-11651	IRGC 128291	temp	A	T	A
MA SHE 8::IRGC 62750-1::[IRIS 313-11653]	IRIS 313-11653	IRGC 128384	temp	A	T	A
ZUIHOU::IRGC 66982-1::[IRIS 313-11725]	IRIS 313-11725	IRGC 128514	temp	A	T	A
PEI ZAO 15::IRGC 75247-1::[IRIS 313-11931]	IRIS 313-11931		temp	A	T	A
GINMASARI::IRGC 242-1::[IRIS 313-10430]	IRIS 313-10430	IRGC 128299	temp	A	T	A
KINUGASAWASE::IRGC 2609-1::[IRIS 313-10469]	IRIS 313-10469	IRGC 128347	temp	A	T	A
AIKAWA 44::IRGC 7676-1::[IRIS 313-10567]	IRIS 313-10567	IRGC 128212	temp	A	T	A
OITA MII 120::IRGC 7696-1::[IRIS 313-10568]	IRIS 313-10568	IRGC 128414	temp	A	T	A
CHUSEI HONEN::IRGC 7777-1::[IRIS 313-10570]	IRIS 313-10570	IRGC 128263	temp	A	T	A
DEWAMINORI::IRGC 12743-1::[IRIS 313-10677]	IRIS 313-10677	IRGC 128277	temp	A	T	A
SSAL BYEO::IRGC 19867-2::[IRIS 313-10838]	IRIS 313-10838	IRGC 132370	temp	A	T	A
K 113::IRGC 34107-1::[IRIS 313-11155]	IRIS 313-11155	IRGC 128326	temp	A	T	A
CHING HSI 15::IRGC 36852-1::[IRIS 313-11201]	IRIS 313-11201	IRGC 135564	temp	A	T	A
7516-14::IRGC 40090-3::[IRIS 313-11246]	IRIS 313-11246	IRGC 132271	temp	A	T	A
SANSUIJIN::[B002]	B002	IRGC 136041	temp	A	T	A
QIUGUANGTENGXI 104::[B004]	B004	IRGC 136031	temp	A	T	A
WANSHI::[B005]	B005	IRGC 136067	temp	A	T	A
QIUTIANXIAOTING::[B046]	B046	IRGC 136032	temp	A	T	A
LIAOGENG 287::[B122]	B122		temp	A	T	A
SHUIYUAN 300LI::[B160]	B160		temp	A	T	A
QINGJINZAOSHENG::[B167]	B167	IRGC 136029	temp	A	T	A
QINGNUO KYOHATAMOCHI::[B183]	B183	IRGC 136030	temp	A	T	A
WUZIDUI::[B218]	B218		temp	A	T	A
ZHONGHUA 8::[B235]	B235		temp	A	T	A
JINDAO 1::[B236]	B236	IRGC 135957	temp	A	T	A
WUDADAOZHONG::[CX116]	CX116	IRGC 136070	temp	A	T	A
NIPPONBARE::[CX140]	CX140	IRGC 136196	temp	A	T	A
CHENNONG 89366::[CX213]	CX213		temp	A	T	A
MR19::[CX317]	CX317	IRGC 135992	temp	A	T	A
HEXI 41::[CX344]	CX344		temp	A	T	A
YUNGENG 23::[CX345]	CX345		temp	A	T	A
WUYUGENG 20::[CX350]	CX350		temp	A	T	A
053A-3::[CX351]	CX351	IRGC 135811	temp	A	T	A
YANDAO 9::[CX380]	CX380		temp	A	T	A
JINYUAN 85::[CX389]	CX389	IRGC 135960	temp	A	T	A
YJ30::[CX391]	CX391	IRGC 136079	temp	A	T	A
DIANGENG::[CX47]	CX47	IRGC 135879	temp	A	T	A
TONGNIAN 1::[CX534]	CX534	IRGC 136059	temp	A	T	A
ZHONGCHAO 123::[CX57]	CX57		temp	A	T	A
GIZA159::[CX58]	CX58	IRGC 135895	temp	A	T	A
CX578::[CX578]	CX578		temp	A	T	A

## Sheet: GTA-tmp
JAPONICA NIPPONBARE POSITIONS	ASSAY ID	ACCESSION	SUBPOPULATION	1764178	1765761	1768006
CHUGOKU 68 HEN::IRGC 72514-1::[IRIS 313-10057]	IRIS 313-10057	IRGC 125707	temp	G	T	A
ZIDAO::[CX315]	CX315	IRGC 136097	temp	G	T	A
HEI TOU HONG::IRGC 59595-1::[IRIS 313-11574]	IRIS 313-11574	IRGC 128307	temp	G	T	A
SI WAN 14::IRGC 63019-1::[IRIS 313-11655]	IRIS 313-11655	IRGC 127815	temp	G	T	A
MAO ZHA NUO::IRGC 70335-1::[IRIS 313-11803]	IRIS 313-11803	IRGC 127608	temp	G	T	A
DUAN SHEN ZI::IRGC 73962-1::[IRIS 313-11908]	IRIS 313-11908	IRGC 128284	temp	G	T	A
NAGKAYAT::IRGC 584-1::[IRIS 313-10440]	IRIS 313-10440	IRGC 127642	temp	G	T	A
IREQUIN::IRGC 44476-2::[IRIS 313-11336]	IRIS 313-11336	IRGC 128519	temp	G	T	A
GUANGKEXIANGNUO::[B066]	B066		temp	G	T	A
LAOHONGDAO::[B103]	B103		temp	G	T	A
LIXINGENG::[B117]	B117		temp	G	T	A
HONGQI 5::[B215]	B215	IRGC 135904	temp	G	T	A
GUANTUIBAIHE 1::[B225]	B225		temp	G	T	A
GUANDONG 194 (SOFT RICE)::[CX396]	CX396	IRGC 135898	temp	G	T	A
NANGENG 46 (SOFT RICE)::[CX397]	CX397		temp	G	T	A
CHIANAN 8::IRGC 90-1::[IRIS 313-9703]	IRIS 313-9703	IRGC 125701	temp	G	T	A
HONG PI NUO::IRGC 59638-1::[IRIS 313-11575]	IRIS 313-11575	IRGC 127415	temp	G	T	A
WAN GENG BAI DAO TOU::IRGC 59948-1::[IRIS 313-11582]	IRIS 313-11582	IRGC 128499	temp	G	T	A
YI SUI QI::IRGC 60088-1::[IRIS 313-11584]	IRIS 313-11584	IRGC 128508	temp	G	T	A
GONG SHE 9::IRGC 62693-1::[IRIS 313-11652]	IRIS 313-11652	IRGC 128303	temp	G	T	A
NOINJO::IRGC 77669-1::[IRIS 313-11973]	IRIS 313-11973	IRGC 132020	temp	G	T	A
TAICHUNG 150::IRGC 80-1::[IRIS 313-10429]	IRIS 313-10429	IRGC 127834	temp	G	T	A
LITCHIKIANG::IRGC 7287-1::[IRIS 313-10558]	IRIS 313-10558	IRGC 128367	temp	G	T	A
4583::IRGC 36894-2::[IRIS 313-11202]	IRIS 313-11202	IRGC 127920	temp	G	T	A
HEIBIAO::[B001]	B001	IRGC 135900	temp	G	T	A
HONGKEZHENUO::[B100]	B100		temp	G	T	A
HUANGPINUO::[B110]	B110		temp	G	T	A
ZIMANGFEIE::[B111]	B111		temp	G	T	A
ZHUYUAN::[B168]	B168	IRGC 136096	temp	G	T	A
CHIMAO::[B182]	B182		temp	G	T	A
XUDAO 4::[CX251]	CX251		temp	G	T	A
JINBUBYEO::G1::[IRIS 313-15904]	IRIS 313-15904	IRGC 126967	temp	G	T	A
AMARELO::IRGC 9389-1::[IRIS 313-9814]	IRIS 313-9814	IRGC 121249	temp	G	T	A
81 A 32::IRGC 60162-1::[IRIS 313-9140]	IRIS 313-9140	IRGC 125631	temp	G	T	A
BULI INIA::IRGC 116961-1::[IRIS 313-10258]	IRIS 313-10258	IRGC 126050	temp	G	T	A
HOKUSETSU::IRGC 65705-1::[IRIS 313-9228]	IRIS 313-9228	IRGC 125764	temp	G	T	A
NONG KE::IRGC 59807-1::[IRIS 313-9468]	IRIS 313-9468	IRGC 125856	temp	G	T	A
JO SANG DAE YA::IRGC 90852-1::[IRIS 313-9698]	IRIS 313-9698	IRGC 125788	temp	G	T	A
TAICHUNG 65::IRGC 79-1::[IRIS 313-9701]	IRIS 313-9701	IRGC 125911	temp	G	T	A
TEPUKE::IRGC 12872-1::[IRIS 313-9838]	IRIS 313-9838	IRGC 125919	temp	G	T	A
CHEONJUDO::IRGC 77644-1::[IRIS 313-10093]	IRIS 313-10093	IRGC 125700	temp	G	T	A
IR 73688-57-2::IRGC 117383-1::[IRIS 313-10379]	IRIS 313-10379	IRGC 125980	temp	G	T	A
IR 68333-R-R-B-19::IRGC 117381-1::[IRIS 313-10373]	IRIS 313-10373	IRGC 126027	temp	G	T	A
FU LI HONG::IRGC 70250-1::[IRIS 313-8387]	IRIS 313-8387	IRGC 125610	temp	G	T	A
HAN NUO::IRGC 82350-1::[IRIS 313-10228]	IRIS 313-10228	IRGC 125758	temp	G	T	A
ITALPATNA 48::GERVEX 60-C1::[IRIS 313-8025]	IRIS 313-8025	IRGC 122121	temp	G	T	A
TIMICH 108::GERVEX 1325-C1::[IRIS 313-8148]	IRIS 313-8148	IRGC 122267	temp	G	T	A
SAKHA 102::GERVEX 1687-C1::[IRIS 313-8217]	IRIS 313-8217	IRGC 122233	temp	G	T	A
36037-1::IRGC 60177-2::[IRIS 313-11586]	IRIS 313-11586	IRGC 132313	temp	G	T	A
RAI MANULA::IRGC 64138-1::[IRIS 313-11672]	IRIS 313-11672	IRGC 128445	temp	G	T	A
DECHANGBYEO::IRGC 64858-1::[IRIS 313-11689]	IRIS 313-11689	IRGC 128275	temp	G	T	A
CN 1067::IRGC 65680-1::[IRIS 313-11702]	IRIS 313-11702	IRGC 127285	temp	G	T	A
CHUBU 17::IRGC 72505-1::[IRIS 313-11875]	IRIS 313-11875	IRGC 128262	temp	G	T	A
C 722323::IRGC 73147-1::[IRIS 313-11890]	IRIS 313-11890	IRGC 128252	temp	G	T	A
TAICHUNG 188::IRGC 78209-1::[IRIS 313-11981]	IRIS 313-11981	IRGC 132043	temp	G	T	A
BLAU BLA::IRGC 78460-1::[IRIS 313-11984]	IRIS 313-11984		temp	G	T	A
HUA 24::IRGC 82127-1::[IRIS 313-12054]	IRIS 313-12054	IRGC 128312	temp	G	T	A
YUNLEN 13::IRGC 82402-1::[IRIS 313-12061]	IRIS 313-12061	IRGC 128509	temp	G	T	A
NORIN 21::IRGC 493-1::[IRIS 313-10437]	IRIS 313-10437	IRGC 128409	temp	G	T	A
250 KUNGANI 1::IRGC 7370-1::[IRIS 313-10564]	IRIS 313-10564	IRGC 128209	temp	G	T	A
SHINCHIKU IKU 97::IRGC 10429-1::[IRIS 313-10631]	IRIS 313-10631	IRGC 127798	temp	G	T	A
SACHIKAZE::IRGC 10891-1::[IRIS 313-10642]	IRIS 313-10642	IRGC 128455	temp	G	T	A
TAE GU NA::IRGC 19875-2::[IRIS 313-10839]	IRIS 313-10839	IRGC 132270	temp	G	T	A
K 78-13::IRGC 36794-2::[IRIS 313-11198]	IRIS 313-11198	IRGC 132425	temp	G	T	A
TIEGANWU::[B056]	B056		temp	G	T	A
XIUSHUI 115::[B057]	B057		temp	G	T	A
YIZHIXIANG::[B077]	B077		temp	G	T	A
AILUYU::[B169]	B169		temp	G	T	A
LINGUO::[B171]	B171	IRGC 135974	temp	G	T	A
HONGMISANDAN::[B199]	B199		temp	G	T	A
CHIKENUO::[B212]	B212		temp	G	T	A
CUNGUNUO::[B223]	B223		temp	G	T	A
ZHENGDAO 5::[B240]	B240		temp	G	T	A
ANNONGWANGENG B::[B250]	B250		temp	G	T	A
YUEFU::[B269]	B269	IRGC 136083	temp	G	T	A
CHENNONG 265::[CX14]	CX14		temp	G	T	A
WUYUGENG 3::[CX165]	CX165	IRGC 136071	temp	G	T	A
NONGKEN 58::[CX212]	CX212	IRGC 136009	temp	G	T	A
C52::[CX287]	CX287		temp	G	T	A
JINCHUANYIHAO::[CX329]	CX329	IRGC 135956	temp	G	T	A
YUEGUANG::[CX330]	CX330	IRGC 136084	temp	G	T	A
YANDAO 8::[CX356]	CX356		temp	G	T	A
CX427::[CX427]	CX427		temp	G	T	A
CX428::[CX428]	CX428		temp	G	T	A
CX429::[CX429]	CX429		temp	G	T	A

## Sheet: ATA-sbtrp
JAPONICA NIPPONBARE POSITIONS	ASSAY ID	ACCESSION	SUBPOPULATION	1764178	1765761	1768006

## Sheet: GTA-sbtrp
JAPONICA NIPPONBARE POSITIONS	ASSAY ID	ACCESSION	SUBPOPULATION	1764178	1765761	1768006
MAK BOUAP::IRGC 30106-3::[IRIS 313-11094]	IRIS 313-11094	IRGC 132274	subtrop	G	T	A
KHAO' DAENG HAWM::IRGC 71001-1::[IRIS 313-11831]	IRIS 313-11831	IRGC 131999	subtrop	G	T	A
LEUANG::IRGC 90000-1::[IRIS 313-12200]	IRIS 313-12200	IRGC 128362	subtrop	G	T	A
SOM::IRGC 92221-1::[IRIS 313-12228]	IRIS 313-12228	IRGC 128474	subtrop	G	T	A
KHAO KHOT::IRGC 93892-1::[IRIS 313-12242]	IRIS 313-12242	IRGC 128339	subtrop	G	T	A
LAI HIN::IRGC 99305-1::[IRIS 313-12313]	IRIS 313-12313	IRGC 135767	subtrop	G	T	A
DENG NYAY::IRGC 106907-1::[IRIS 313-12332]	IRIS 313-12332	IRGC 127312	subtrop	G	T	A
DO LEUANG::IRGC 106990-1::[IRIS 313-12336]	IRIS 313-12336	IRGC 128282	subtrop	G	T	A
LOUK NOK::IRGC 107599-1::[IRIS 313-12348]	IRIS 313-12348	IRGC 127575	subtrop	G	T	A
MAK KHEUA DENG::IRGC 107709-1::[IRIS 313-12349]	IRIS 313-12349	IRGC 127592	subtrop	G	T	A
MEE::IRGC 107773-1::[IRIS 313-12352]	IRIS 313-12352	IRGC 127621	subtrop	G	T	A
MAK KHEUA::IRGC 11628-1::[IRIS 313-10653]	IRIS 313-10653		subtrop	G	T	A
R 258::IRGC 23702-2::[IRIS 313-10922]	IRIS 313-10922	IRGC 132264	subtrop	G	T	A
KHAU TRA BONG::IRGC 78342-1::[IRIS 313-8578]	IRIS 313-8578	IRGC 125992	subtrop	G	T	A
VIETNAM 1::C1::[IRIS 313-8011]	IRIS 313-8011	IRGC 122281	subtrop	G	T	A
KAO SONG HAI::IRGC 61827-1::[IRIS 313-11623]	IRIS 313-11623	IRGC 128332	subtrop	G	T	A
PHIT CHZK::IRGC 73317-1::[IRIS 313-11897]	IRIS 313-11897	IRGC 128431	subtrop	G	T	A
PLE LIA::IRGC 73562-1::[IRIS 313-11900]	IRIS 313-11900	IRGC 128435	subtrop	G	T	A
SI NAM PUENG::IRGC 75165-1::[IRIS 313-11926]	IRIS 313-11926	IRGC 128472	subtrop	G	T	A
XIENG KANG::IRGC 82533-1::[IRIS 313-12063]	IRIS 313-12063	IRGC 132303	subtrop	G	T	A
NIA::IRGC 82728-1::[IRIS 313-12071]	IRIS 313-12071	IRGC 128406	subtrop	G	T	A
HANG::IRGC 82842-1::[IRIS 313-12076]	IRIS 313-12076	IRGC 128306	subtrop	G	T	A
YOI::IRGC 82855-1::[IRIS 313-12077]	IRIS 313-12077	IRGC 127906	subtrop	G	T	A
MON LAI::IRGC 85857-1::[IRIS 313-12129]	IRIS 313-12129	IRGC 128391	subtrop	G	T	A
THATENG::IRGC 86377-1::[IRIS 313-12134]	IRIS 313-12134	IRGC 135802	subtrop	G	T	A
PANG::IRGC 91987-1::[IRIS 313-12226]	IRIS 313-12226	IRGC 127712	subtrop	G	T	A
BAN BONG::IRGC 94565-1::[IRIS 313-12254]	IRIS 313-12254	IRGC 128237	subtrop	G	T	A
DENG PEE::IRGC 94991-1::[IRIS 313-12257]	IRIS 313-12257	IRGC 128276	subtrop	G	T	A
DON::IRGC 95117-1::[IRIS 313-12258]	IRIS 313-12258	IRGC 128283	subtrop	G	T	A
NYAE::IRGC 95302-1::[IRIS 313-12262]	IRIS 313-12262	IRGC 128410	subtrop	G	T	A
MUANG TAY::IRGC 98382-1::[IRIS 313-12299]	IRIS 313-12299	IRGC 136100	subtrop	G	T	A
POU::IRGC 98968-1::[IRIS 313-12307]	IRIS 313-12307	IRGC 132034	subtrop	G	T	A
TAM::IRGC 99161-1::[IRIS 313-12311]	IRIS 313-12311	IRGC 128481	subtrop	G	T	A
TA SENG::IRGC 99176-1::[IRIS 313-12312]	IRIS 313-12312	IRGC 128482	subtrop	G	T	A
LG 10344::IRGC 99789-1::[IRIS 313-12321]	IRIS 313-12321	IRGC 127557	subtrop	G	T	A
BAN KEO::IRGC 99953-1::[IRIS 313-12323]	IRIS 313-12323	IRGC 135563	subtrop	G	T	A
BER YA::IRGC 99970-1::[IRIS 313-12324]	IRIS 313-12324	IRGC 128241	subtrop	G	T	A
KON SIM::IRGC 95626-1::[IRIS 313-12265]	IRIS 313-12265	IRGC 128352	subtrop	G	T	A
DOK HIEN NOI::IRGC 107021-1::[IRIS 313-12337]	IRIS 313-12337	IRGC 127335	subtrop	G	T	A
NYAO::IRGC 107091-1::[IRIS 313-12340]	IRIS 313-12340	IRGC 128412	subtrop	G	T	A
NYON::IRGC 107099-1::[IRIS 313-12341]	IRIS 313-12341	IRGC 128413	subtrop	G	T	A
HAI NA::IRGC 107117-1::[IRIS 313-12342]	IRIS 313-12342	IRGC 127399	subtrop	G	T	A
KHAO::IRGC 107359-1::[IRIS 313-12344]	IRIS 313-12344		subtrop	G	T	A
VIENG::IRGC 107375-2::[IRIS 313-12345]	IRIS 313-12345	IRGC 128201	subtrop	G	T	A
LAB::IRGC 107468-1::[IRIS 313-12346]	IRIS 313-12346	IRGC 127540	subtrop	G	T	A
MAK KHEUA KANG::IRGC 107712-1::[IRIS 313-12350]	IRIS 313-12350	IRGC 127593	subtrop	G	T	A
KHAO LOUANG::IRGC 107770-1::[IRIS 313-12351]	IRIS 313-12351	IRGC 135759	subtrop	G	T	A
MOK::IRGC 107804-1::[IRIS 313-12353]	IRIS 313-12353	IRGC 132017	subtrop	G	T	A
NOK KOD::IRGC 11784-1::[IRIS 313-10656]	IRIS 313-10656	IRGC 128407	subtrop	G	T	A
LEP HED::IRGC 11917-1::[IRIS 313-10660]	IRIS 313-10660	IRGC 128360	subtrop	G	T	A
KHAI DO::IRGC 12903-2::[IRIS 313-10679]	IRIS 313-10679	IRGC 132345	subtrop	G	T	A
ARC 11538::IRGC 21463-1::[IRIS 313-10867]	IRIS 313-10867	IRGC 128222	subtrop	G	T	A
ARC 11946::IRGC 21768-2::[IRIS 313-10874]	IRIS 313-10874	IRGC 132318	subtrop	G	T	A
ARC 12726::IRGC 22288-2::[IRIS 313-10888]	IRIS 313-10888	IRGC 127943	subtrop	G	T	A
ARC 13257::IRGC 22608-1::[IRIS 313-10895]	IRIS 313-10895	IRGC 127151	subtrop	G	T	A
CHABLI CHABOL GLANG::IRGC 23706-1::[IRIS 313-10923]	IRIS 313-10923	IRGC 128256	subtrop	G	T	A
LAI HANG HMA::IRGC 29608-2::[IRIS 313-11077]	IRIS 313-11077	IRGC 128522	subtrop	G	T	A
KHAO TAM::IRGC 30085-2::[IRIS 313-11093]	IRIS 313-11093	IRGC 128086	subtrop	G	T	A
XISHI 15::[B134]	B134		subtrop	G	T	A
SHANJIUGU::[B245]	B245		subtrop	G	T	A
HAOMAKE (K)::[B266]	B266		subtrop	G	T	A

## Sheet: ATA-trp
JAPONICA NIPPONBARE POSITIONS	ASSAY ID	ACCESSION	SUBPOPULATION	1764178	1765761	1768006
GOOLARAH::GERVEX 500-C1::[IRIS 313-8074]	IRIS 313-8074	IRGC 122067	trop	A	T	A
CENTURY PATNA::GERVEX 477-C1::[IRIS 313-8072]	IRIS 313-8072	IRGC 122002	trop	A	T	A
62667::C1::[IRIS 313-7838]	IRIS 313-7838	IRGC 121949	trop	A	T	A
IR 68704-145-1-1-B::C1::[IRIS 313-7907]	IRIS 313-7907	IRGC 122108	trop	A	T	A
CIRAD 403::GERVEX 9039-C1::[IRIS 313-7863]	IRIS 313-7863	IRGC 122014	trop	A	T	A
IRAT 104::C1::[IRIS 313-7912]	IRIS 313-7912	IRGC 122114	trop	A	T	A
IR 71524-44-1-1::C1::[IRIS 313-8010]	IRIS 313-8010	IRGC 122109	trop	A	T	A
ITA 131::IRGC 80025-1::[IRIS 313-12021]	IRIS 313-12021	IRGC 131992	trop	A	T	A
GIZA14::[CX111]	CX111	IRGC 135894	trop	A	T	A
IRAT109::[CX220]	CX220	IRGC 135941	trop	A	T	A

## Sheet: GTA-trp
JAPONICA NIPPONBARE POSITIONS	ASSAY ID	ACCESSION	SUBPOPULATION	1764178	1765761	1768006
ARC 6044::IRGC 12190-1::[IRIS 313-9201]	IRIS 313-9201	IRGC 126146	trop	G	T	A
RIKU AIKOKU::IRGC 74514-1::[IRIS 313-10074]	IRIS 313-10074	IRGC 125884	trop	G	T	A
VANKALI::IRGC 53339-1::[IRIS 313-11479]	IRIS 313-11479	IRGC 127882	trop	G	T	A
PADI HEDENG (REKET HEDENG)::IRGC 54266-1::[IRIS 313-11498]	IRIS 313-11498	IRGC 132023	trop	G	T	A
PARE LAMBAN BINGKA::IRGC 77601-1::[IRIS 313-11971]	IRIS 313-11971	IRGC 132029	trop	G	T	A
MALAGKIT (ITIM)::IRGC 96124-1::[IRIS 313-12272]	IRIS 313-12272	IRGC 127594	trop	G	T	A
KETAN SAPI::IRGC 17954-2::[IRIS 313-10784]	IRIS 313-10784	IRGC 128079	trop	G	T	A
MALASAY::IRGC 19456-1::[IRIS 313-10832]	IRIS 313-10832	IRGC 128377	trop	G	T	A
PULO::IRGC 18519-1::[IRIS 313-10805]	IRIS 313-10805	IRGC 127746	trop	G	T	A
PULU LOTONG::IRGC 27380-2::[IRIS 313-11005]	IRIS 313-11005	IRGC 128140	trop	G	T	A
KETAN MENAH::IRGC 48733-1::[IRIS 313-10152]	IRIS 313-10152	IRGC 125798	trop	G	T	A
DEO KITAN::IRGC 47197-1::[IRIS 313-9928]	IRIS 313-9928	IRGC 126057	trop	G	T	A
KETAN DONGGO::IRGC 54201-1::[IRIS 313-9301]	IRIS 313-9301	IRGC 126068	trop	G	T	A
LEKATAN::IRGC 71554-1::[IRIS 313-8894]	IRIS 313-8894	IRGC 126070	trop	G	T	A
KAHEI::IRGC 7691-1::[IRIS 313-9800]	IRIS 313-9800	IRGC 126981	trop	G	T	A
BIKYAT::IRGC 26276-1::[IRIS 313-9897]	IRIS 313-9897	IRGC 125682	trop	G	T	A
CHIYODA WASE::IRGC 74467-1::[IRIS 313-10071]	IRIS 313-10071	IRGC 125705	trop	G	T	A
KYUUSHUU::IRGC 74558-1::[IRIS 313-10082]	IRIS 313-10082	IRGC 125816	trop	G	T	A
PULUT KETAN::IRGC 82674-2::[IRIS 313-12068]	IRIS 313-12068	IRGC 132262	trop	G	T	A
PULUT MAS::IRGC 82676-1::[IRIS 313-12069]	IRIS 313-12069	IRGC 128438	trop	G	T	A
KETAN PAPAH AREN::IRGC 16467-1::[IRIS 313-10740]	IRIS 313-10740	IRGC 127508	trop	G	T	A
KETAN PELERN::IRGC 16468-1::[IRIS 313-10741]	IRIS 313-10741	IRGC 127509	trop	G	T	A
KETAN LALER::IRGC 17897-1::[IRIS 313-10780]	IRIS 313-10780	IRGC 127505	trop	G	T	A
KETAN MLANTING::IRGC 17916-1::[IRIS 313-10781]	IRIS 313-10781	IRGC 127506	trop	G	T	A
KETAN OSOG::IRGC 17929-1::[IRIS 313-10783]	IRIS 313-10783	IRGC 127507	trop	G	T	A
KETAN SLAWI::IRGC 17963-1::[IRIS 313-10785]	IRIS 313-10785	IRGC 127510	trop	G	T	A
LOLAWAJI::IRGC 18131-1::[IRIS 313-10790]	IRIS 313-10790		trop	G	T	A
PALOTAN MELATI::IRGC 18426-2::[IRIS 313-10800]	IRIS 313-10800	IRGC 128127	trop	G	T	A
KETAN NANGKA::IRGC 19961-2::[IRIS 313-10841]	IRIS 313-10841	IRGC 128077	trop	G	T	A
KETAN GUNDIL::IRGC 24568-1::[IRIS 313-10936]	IRIS 313-10936	IRGC 127504	trop	G	T	A
ASE PULU BOLONG::IRGC 25171-1::[IRIS 313-10950]	IRIS 313-10950	IRGC 127174	trop	G	T	A
PUTUS TOLO::IRGC 25636-2::[IRIS 313-10956]	IRIS 313-10956	IRGC 128144	trop	G	T	A
PAEDAI SOBUDI::IRGC 27222-1::[IRIS 313-11001]	IRIS 313-11001	IRGC 128421	trop	G	T	A
PULUT BONGO::IRGC 27397-2::[IRIS 313-11007]	IRIS 313-11007	IRGC 128141	trop	G	T	A
PULUT CENRANA::IRGC 27400-2::[IRIS 313-11008]	IRIS 313-11008	IRGC 128142	trop	G	T	A
PULUT HALAPA::IRGC 27403-1::[IRIS 313-11009]	IRIS 313-11009	IRGC 127749	trop	G	T	A
KETAN LEMBAYUNGAN::IRGC 35745-2::[IRIS 313-11183]	IRIS 313-11183	IRGC 132311	trop	G	T	A
NIAW KHAMIN::IRGC 40222-1::[IRIS 313-11248]	IRIS 313-11248	IRGC 127676	trop	G	T	A
CADIDIT (GLUT)::IRGC 47161-1::[IRIS 313-11379]	IRIS 313-11379	IRGC 127245	trop	G	T	A
YR 83-23-11::[B043]	B043	IRGC 136081	trop	G	T	A
BD007::[CX352]	CX352	IRGC 135839	trop	G	T	A

[truncated: 2 more sheets: ATA-adm, GTA-adm]
