# Supplementary material for: A Novel Allele in the Promoter of Wx Decreases Gene Expression and Confers Lower Apparent Amylose Contents in Japonica Rice (Oryza sativa L.)
Source: Plants (Basel). 2024 Mar 6;13(5):745. doi: 10.3390/plants13050745 (PMC10935340; doi:10.3390/plants13050745)
Supplement: Supplementary file 1 [file plants-13-00745-s001.zip › Table S2.xlsx]

## Sheet: Sheet1
Table S2. The accessions used for allele detection.
Accessions	Wx-1764178 Allele
Hu jing 312	G
Jia 02147(jia xing )	G
Zhong hua 11	A
Jin 9540	G
Liao jing 21	G
Wu yu jing 16hao	G
Wu yun jing 22	G
Xiang jing 49	G
Yang jing 186	G
Yan xuan 2hao	A
Yin yu 2239	A
Chang nong jing 4hao	G
Chang nong jing 5hao	A
Da hua xiang nuo	G
Hua jing 2hao	G
Hua jing 3hao	G
Hua jing 5hao	G
Hua jing 6hao	G
Hua jing 7hao	G
Huai dao 11	G
Huai dao 13	G
Huai dao 14	G
Huai dao 5hao	G
Huai dao 9hao	G
Lian jing 10hao	G
Lian jing 11hao	G
Lian jing 4hao	G
Lian jing 7hao	G
Nan jing 41	G
Nan jing 44	G
Nan jing 46	G
Nan jing 5055	G
Nan jing 9108	G
Ning jing 1hao	A
Ning jing 3hao	G
Ning jing 5hao	G
Ri ben qing	A
Ruan yu 2hao	G
Sheng dao 15	A
Si dao 11hao	G
Si dao 12hao	G
Si dao 785	G
Su xiang jing 2hao	G
Tong jing 981	G
Wu jing 15hao	G
Wu xiang jing 14hao	A
Wu xiang jing 9hao	G
Wu yu jing 20hao	G
Wu yu jing 2hao	G
Wu yu jing 3hao	G
Wu yun jing 21	G
Wu yun jing 23	G
Wu yun jing 24	G
Wu yun jing 27	G
Wu yun jing 29	G
Wu yun jing 7hao	G
Wu yun jing 8hao	G
Xu dao 3hao	G
Xu dao 5hao	G
Xu dao 6hao	G
Xu dao 7hao	G
Xu dao 8hao	G
Yan dao 815（yan dao 12hao ）	A
Yan dao 8hao	G
Yan dao 9hao	G
Yan jing 2hao	G
Yan jing 5hao	A
Yan jing 6hao	A
Yan jing 7hao	G
Yan jing 9hao	G
Yang fu jing 7hao	G
Yang fu jing 8hao	G
Yang jing 4038	G
Yang jing 4227	G
Yang jing 687	G
Yang jing 805	G
Yang jing 806	G
Yang jing 9538	A
Yang guang 600	G
Yong jing 5hao b	A
Yu jing 6hao （xin dao 90247）	G
Zhen dao 11hao	G
Zhen dao 14hao	A
Zhen dao 15hao	G
Zhen dao 16hao	G
Zhen dao 88	A
Zhen dao 99	G
Zheng jing 2hao	G
