# Supplementary material for: A Novel Allele in the Promoter of Wx Decreases Gene Expression and Confers Lower Apparent Amylose Contents in Japonica Rice (Oryza sativa L.)
Source: Plants (Basel). 2024 Mar 6;13(5):745. doi: 10.3390/plants13050745 (PMC10935340; doi:10.3390/plants13050745)
Supplement: Supplementary file 1 [file plants-13-00745-s001.zip › Table S3.xlsx]

## Sheet: Sheet1
Table S3. The list of primers.
Primer ID	Sequence	Length	Function
Wx-pro178-casVF	GTGTACTAGCTCGGCCCCTTCAT	826bp	Edited lines sequenced
Wx-pro178-casVR	TACCTGCGCTTTTCTTTTATTTTG
Wx-RTF	AACGTGGCTGCTCCTTGAA	227bp	Wx expression detected
Wx-RTR	TTGGCAATAAGCCACACACA
UBQ10-RTF	TGGTCAGTAATCAGCCAGTTTGG	81bp	Internal control of Real-time PCR
UBQ10-RTR	GCACCACAAATACTTGACGAACAG
Wx-CP-proF1	CCGGCGCGCCAAGCTT GCCGGAGGGCCGTTCGACGG	2000bp	Complementary lines construction
Wx-CP-proR1	GAATTCCCGGGGA TCC GAGAGAGGGGGTGGTGGTGT
Wx-CP-geneF1	CCACCCCCTCTCTCGGATCC ACCATTCCTTCAGTTC	5032bp	Complementary lines construction
Wx-CP-geneR1	CTTAGAATTCCCGGGGATCC AGTATAATATAACA
Wx-Pro-LUC-F	AGGTCGACGGTATCGATAAGCTT GCCGGAGGGCCGTTCGACGG	3338bp	LUC assay vector construction
Wx-Pro-LUC-R	TAGAACTAGTGGATCC GGTGGTTGTCTAGCTGTTGCT
Wx-pro178-dcapsF	GCGCCACGTCAGCCAAAAC	95bp	Allele detection
Wx-pro178-dcapsR(BamHI)	CCGCAAAACCAGATACAACGGATC
